# Supplementary material for: Metabolite changes during developmental transitions in Adonis amurensis Regel et Radde flowers: Insights from HPLC-MS analysis
Source: PLoS One. 2025 Jan 6;20(1):e0313337. doi: 10.1371/journal.pone.0313337 (PMC11703111; doi:10.1371/journal.pone.0313337)
Supplement: S1 File — (XLSX) [file pone.0313337.s001.xlsx]

## Sheet: Sheet1
Index	Q1 (Da)	Q3 (Da)	Molecular weight (Da)	Formula	Ionization model	Compounds	物质	Class I	物质一级分类	Class II	物质二级分类	CAS	Level	FP1	FP2	FP3	SE1	SE2	SE3	PE1	PE2	PE3	ST1	ST2	ST3	PI1	PI2	PI3	QC01	QC02	QC03	cpd_ID	kegg_map	PE_vs_PI_VIP	PE_vs_PI_P-value	PE_vs_PI_Fold_Change	PE_vs_PI_Log2FC	PE_vs_PI_Type	PE_vs_ST_VIP	PE_vs_ST_P-value	PE_vs_ST_Fold_Change	PE_vs_ST_Log2FC	PE_vs_ST_Type	FP_vs_SE_VIP	FP_vs_SE_P-value	FP_vs_SE_Fold_Change	FP_vs_SE_Log2FC	FP_vs_SE_Type	FP_vs_ST_VIP
Lmbn001754	175.06	115.04	176.069	C7H12O5	[M-H]-	3-Isopropylmalic Acid	3-异丙基苹果酸	Organic acids	有机酸	Organic acids	有机酸	921-28-8	2	2.36386e+06	5.57819e+06	6.05692e+06	7.13631e+06	7.21452e+06	7.18042e+06	2.06007e+07	2.10607e+07	2.21406e+07	1.5479e+07	1.52121e+07	1.48193e+07	5.6482e+06	5.53138e+06	5.58332e+06	1.1929e+07	1.19084e+07	1.19107e+07	C04411	ko00290,ko01100,ko01110,ko01210,ko01230	1.23048	0.000798659	0.262733	-1.92833	down	-	-	-	-	-	-	-	-	-	-	1.6064
mws0055	373.13	343.09	372.121	C20H20O7	[M+H]+	Tangeretin (4',5,6,7,8-Pentamethoxyflavone)	桔皮素 (4',5,6,7,8-五甲氧基黄酮)	Flavonoids	黄酮	Flavones	黄酮	481-53-8	3	732938	3.78418e+06	6.4453e+06	32405.9	26636.4	29865.9	46835.6	472418	6.47847e+06	1.63505e+07	4.93011e+06	932512	105685	81584.8	93795.1	242234	242630	242946	C10190	-	-	-	-	-	-	-	-	-	-	-	1.42062	0.159226	0.00811026	-6.94604	down	-
pmb3072	481.14	319.3	482.142	C22H26O12	[M-H]-	3-O-p-Coumaroylshikimic acid-O-glucoside	3-O-对香豆酰莽草酸-O-葡萄糖苷	Phenolic acids	酚酸类	Phenolic acids	酚酸类	-	3	156518	123797	102748	80326.3	81280.3	94974.2	88460.1	80347.6	88428.9	72752.4	63639.5	67344.1	62368.2	52528.6	63366.2	87971.4	87836.3	88125.4	-	-	-	-	-	-	-	-	-	-	-	-	-	-	-	-	-	-
mws0924	145.05	101.06	146.058	C6H10O4	[M-H]-	2-Methylglutaric acid	2-甲基戊二酸	Organic acids	有机酸	Organic acids	有机酸	617-62-9	3	1.06856e+07	6.51431e+06	8.13297e+06	9.36525e+06	1.17163e+07	9.67064e+06	7.18294e+06	6.54712e+06	6.83299e+06	8.40873e+06	8.13271e+06	8.76129e+06	1.99797e+07	2.12375e+07	1.95087e+07	8.91921e+06	8.94207e+06	8.88607e+06	-	-	1.22864	0.00048559	2.95315	1.56226	up	-	-	-	-	-	-	-	-	-	-	-
pme3382	160.06	98.02	161.069	C6H11NO4	[M-H]-	N-Acetyl-L-threonine	N-乙酰-L-苏氨酸	Amino acids and derivatives	氨基酸及其衍生物	Amino acids and derivatives	氨基酸及其衍生物	17093-74-2	3	176002	167380	195126	148062	150468	139533	174395	141868	147890	164662	144331	165268	231438	335170	324521	164469	163965	163393	-	-	-	-	-	-	-	-	-	-	-	-	-	-	-	-	-	-
pmb0981	348.07	136.06	347.063	C10H14N5O7P	[M+H]+	Adenosine 5'-monophosphate	腺苷-5'-单磷酸	Nucleotides and derivatives	核苷酸及其衍生物	Nucleotides and derivatives	核苷酸及其衍生物	61-19-8	3	4.41645e+06	2.52111e+06	3.44993e+06	1.61146e+06	2.01233e+06	1.75922e+06	3.22075e+06	3.2977e+06	3.74984e+06	3.69929e+06	3.64947e+06	4.22635e+06	6.31836e+06	7.78205e+06	6.51417e+06	3.66395e+06	3.67083e+06	3.64699e+06	C00020	ko00230,ko00908,ko01100,ko01110,ko01232,ko01240	1.20012	0.010196	2.0076	1.00547	up	-	-	-	-	-	-	-	-	-	-	-
Lmtn002796	449.11	287.06	450.116	C21H22O11	[M-H]-	Aromadendrin-7-O-glucoside	香橙素-7-O-葡萄糖苷	Flavonoids	黄酮	Flavanonols	二氢黄酮醇	28189-90-4	2	434762	477218	641170	196389	157792	149063	193739	162088	407283	474068	141544	191791	227978	249088	244431	180959	180794	179800	-	-	-	-	-	-	-	-	-	-	-	-	1.43752	0.0258689	0.324015	-1.62587	down	-
Lmmn001643	163.04	119.05	164.047	C9H8O3	[M-H]-	2-Hydroxycinnamic acid*	2-羟基肉桂酸*	Phenolic acids	酚酸类	Phenolic acids	酚酸类	583-17-5	1	961854	1.88751e+06	2.71367e+06	1.0772e+06	1.12274e+06	1.14929e+06	1.01016e+06	991593	2.9218e+06	5.65161e+06	2.04773e+06	2.45562e+06	1.38989e+06	1.38175e+06	1.42361e+06	1.14386e+06	1.1387e+06	1.13394e+06	C01772	ko00360,ko00999,ko01100,ko01110	-	-	-	-	-	1.10653	0.270432	2.06253	1.04441	up	-	-	-	-	-	-
pme2527	133.1	116.07	132.09	C5H12N2O2	[M+H]+	L-Ornithine	L-鸟氨酸	Amino acids and derivatives	氨基酸及其衍生物	Amino acids and derivatives	氨基酸及其衍生物	70-26-8	3	933296	1.76773e+06	2.03387e+06	3.38631e+06	3.42886e+06	3.20025e+06	3.95112e+06	3.75415e+06	3.69908e+06	3.72841e+06	3.73866e+06	3.959e+06	744072	708569	701539	2.9399e+06	2.91287e+06	2.93439e+06	C00077	ko00220,ko00330,ko00470,ko00480,ko01100,ko01110,ko01210,ko01230,ko02010	1.23051	0.000443478	0.188891	-2.40437	down	-	-	-	-	-	1.26075	0.0292306	2.11523	1.08082	up	1.58775
pmb0818	206.08	145.05	205.074	C11H11NO3	[M+H]+	Methoxyindoleacetic acid	甲氧基吲哚乙酸	Alkaloids	生物碱	Plumerane	吲哚类生物碱	3471-31-6	3	1.31897e+07	2.16873e+07	2.2826e+07	2.48578e+07	2.43032e+07	2.52489e+07	2.83614e+07	2.83156e+07	2.91366e+07	2.86728e+07	2.59445e+07	2.73e+07	1.22842e+07	1.18779e+07	1.26176e+07	2.62012e+07	2.60159e+07	2.62617e+07	C05660	ko00380	1.22974	1.88074e-06	0.4286	-1.2223	down	-	-	-	-	-	-	-	-	-	-	-
Zajp000573	144.1	84.08	143.095	C7H13NO2	[M+H]+	N-(4-oxopentyl)-acetamide	N-(4-氧代戊基)-乙酰胺	Alkaloids	生物碱	Alkaloids	生物碱	-	2	3.0271e+06	4.65169e+06	4.6625e+06	3.35563e+06	3.71372e+06	3.82545e+06	4.14005e+06	4.31166e+06	5.19887e+06	8.14379e+06	6.73825e+06	6.2598e+06	8.71753e+06	8.68342e+06	8.66255e+06	5.1884e+06	5.20954e+06	5.24515e+06	-	-	-	-	-	-	-	-	-	-	-	-	-	-	-	-	-	-
Lmdp004696	817.22	369.12	816.211	C38H40O20	[M+H]+	Kaempferol-3-O-(6''-Sinapyl)glucosyl-(1→2)-Galactoside	山柰酚-3-O-(6''-芥子酰)葡萄糖基-(1→2)-葡萄糖苷	Flavonoids	黄酮	Flavonols	黄酮醇	-	3	4244.52	43720.4	45876.8	1547.07	5250.47	1310.36	24909.1	26417.8	45202.8	28367.5	37776	27180.6	3.25445e+06	3.12766e+06	3.28579e+06	730481	723582	723055	-	-	1.22716	0.000180829	100.155	6.64609	up	-	-	-	-	-	1.14742	0.168013	0.0863999	-3.53283	down	-
MWS04559g	182.08	136.08	181.074	C9H11NO3	[M+H]+	3-Hydroxy-L-phenylalanine	3-羟基-L-苯丙氨酸	Amino acids and derivatives	氨基酸及其衍生物	Amino acids and derivatives	氨基酸及其衍生物	587-33-7	1	4.10608e+06	6.28717e+06	7.84543e+06	6.03329e+06	7.27646e+06	6.67745e+06	1.16252e+07	1.16154e+07	1.12684e+07	1.09068e+07	1.0191e+07	1.16606e+07	5.37616e+06	5.13441e+06	5.18431e+06	8.30759e+06	8.30465e+06	8.39429e+06	-	-	1.23015	8.32676e-06	0.454805	-1.13668	down	-	-	-	-	-	-	-	-	-	-	-
Zmdn003480	537.2	375.15	538.205	C26H34O12	[M-H]-	Cycloolivil-6-O-glucoside	环橄榄树脂素-6-O-葡萄糖苷	Lignans and Coumarins	木脂素和香豆素	Lignans	木脂素	-	2	56425.7	84090.4	117006	36215.4	32378.9	39401.2	46134.5	43270.4	64853.6	85804.1	65626.2	68912.2	175904	170020	146808	66689	66170.3	65856.4	-	-	1.19922	0.000756623	3.1942	1.67545	up	-	-	-	-	-	1.31938	0.102527	0.419364	-1.25373	down	-
mws0341	131.07	85.07	132.079	C6H12O3	[M-H]-	2-Hydroxyisocaproic acid	2-羟基异己酸	Organic acids	有机酸	Organic acids	有机酸	20312-37-2	3	234953	729984	838246	902080	915908	877016	936363	914003	1.07197e+06	1.26071e+06	928337	1.53547e+06	854391	904501	854606	865150	867628	876046	C03264	-	-	-	-	-	-	-	-	-	-	-	-	-	-	-	-	1.24709
Lmqp000329	296.07	104.11	295.057	C8H14N3O7P	[M+H]+	5-Aminoimidazole ribonucleotide	5-氨基咪唑核糖核苷酸	Nucleotides and derivatives	核苷酸及其衍生物	Nucleotides and derivatives	核苷酸及其衍生物	25635-88-5	1	3.61111e+06	9.19546e+06	8.71106e+06	6.58507e+06	5.62902e+06	5.66604e+06	1.05643e+07	1.05827e+07	8.65017e+06	1.04295e+07	1.1085e+07	1.19257e+07	15713376	1.68255e+07	1.64474e+07	1.06484e+07	1.07036e+07	1.05609e+07	-	-	-	-	-	-	-	-	-	-	-	-	-	-	-	-	-	-
Lmmn006306	293.21	293.21	294.219	C18H30O3	[M-H]-	Machilusolide D	润楠丁内酯 D	Others	其它类	Lactones	内酯类化合物	-	2	5.66419e+06	2.83997e+06	3.49851e+06	1.60136e+06	1.60197e+06	1.5351e+06	1.12269e+06	1.27864e+06	2.75777e+06	1.41046e+06	2.20889e+06	966868	761660	751655	788671	1.37374e+06	1.35374e+06	1.36677e+06	-	-	-	-	-	-	-	-	-	-	-	-	1.34728	0.104847	0.394782	-1.34087	down	1.50173
pma0461	277.22	93.07	276.209	C18H28O2	[M+H]+	14,15-Dehydrocrepenynic acid	14,15-脱氢还阳参油酸	Lipids	脂质	Free fatty acids	游离脂肪酸	4154-44-3	3	8.7548e+06	2.36229e+06	3.14669e+06	2.67936e+06	2.56989e+06	2.56584e+06	1.15528e+06	1.33606e+06	3.12286e+06	1.98966e+06	956793	969719	1.29724e+06	1.35627e+06	1.3194e+06	1.98948e+06	1.96009e+06	1.96578e+06	-	-	-	-	-	-	-	-	-	-	-	-	-	-	-	-	-	1.40785
Wdgp004132	385.21	367.2	384.205	C22H28N2O4	[M+H]+	voacangarine	老刺木亭	Alkaloids	生物碱	Plumerane	吲哚类生物碱	-	2	159355	252204	198471	355166	320565	470372	169542	163149	227601	225386	189359	255783	165674	153045	166358	304074	308499	308397	-	-	-	-	-	-	-	-	-	-	-	-	-	-	-	-	-	-
pma1751	286.09	124.04	285.085	C12H15NO7	[M+H]+	N-(beta-D-Glucosyl)nicotinate	N-葡萄糖基烟酸	Others	其它类	Vitamin	维生素	-	3	3.4908e+06	4.29709e+06	5.7063e+06	2.65456e+06	2.32103e+06	2.64642e+06	2.05829e+06	2.22112e+06	2.35686e+06	2.06403e+06	1.66363e+06	1.92363e+06	1.38529e+07	1.33431e+07	1.46981e+07	3.62836e+06	3.61021e+06	3.66906e+06	-	-	1.22941	0.000708469	6.3129	2.6583	up	-	-	-	-	-	-	-	-	-	-	1.68261
Zmhp006502	549.12	301.07	548.117	C25H24O14	[M+H]+	Kaempferide-3-O-(6''-malonyl)glucoside	山柰素-3-O-(6''-丙二酰)葡萄糖苷	Flavonoids	黄酮	Flavonols	黄酮醇	-	3	21492.5	8016.62	11953.9	29325.1	31552.4	26486.4	33889.4	31695.7	33034.3	25703.9	26693.9	19842.6	9150.12	10570.8	7593.86	24584.3	24533.3	24924.4	-	-	1.21719	4.58643e-05	0.276972	-1.85219	down	-	-	-	-	-	1.19341	0.0486595	2.10703	1.07521	up	-
pme3154	147.07	59.01	148.074	C6H12O4	[M-H]-	Mevalonic acid	3,5-二羟基-3-甲基戊酸	Organic acids	有机酸	Organic acids	有机酸	150-97-0	3	767169	390299	547503	680626	602863	742187	315542	333858	299294	511373	505115	400561	419871	472405	466218	602801	599300	609833	C00418	ko00900,ko01100,ko01110	-	-	-	-	-	-	-	-	-	-	-	-	-	-	-	-
mws0628	121.03	92.03	122.037	C7H6O2	[M-H]-	4-Hydroxybenzaldehyde	4-羟基苯甲醛	Phenolic acids	酚酸类	Phenolic acids	酚酸类	123-08-0	2	1.17835e+06	506430	631229	986409	924261	1.01325e+06	751972	775506	1.04892e+06	1.17651e+06	892790	650635	378826	361963	391459	571798	563943	562329	C00633	ko01100	1.18879	0.0361098	0.43947	-1.18616	down	-	-	-	-	-	-	-	-	-	-	-
Lmhp010908	536.37	184.07	535.364	C27H54NO7P	[M+H]+	LysoPC 19:1	溶血磷脂酰胆碱 19:1	Lipids	脂质	LPC	溶血磷脂酰胆碱	-	2	101989	328516	182078	66898.2	62098.9	64957.2	70006.3	71165.8	67261	190422	156229	155732	123400	121929	220049	172948	174258	176077	-	-	1.09663	0.118457	2.23275	1.15882	up	1.76587	0.012783	2.41029	1.2692	up	1.22007	0.169995	0.316617	-1.65919	down	-
pme0014	148.06	84.04	147.053	C5H9NO4	[M+H]+	L-Glutamic acid	L-谷氨酸	Amino acids and derivatives	氨基酸及其衍生物	Amino acids and derivatives	氨基酸及其衍生物	56-86-0	3	4.85138e+07	5.28934e+07	4.62976e+07	3.66682e+07	3.77898e+07	3.66974e+07	6.11142e+07	6.00888e+07	5.66188e+07	4.9086e+07	4.88994e+07	4.80419e+07	7.20982e+07	7.57171e+07	7.55571e+07	5.27079e+07	5.22125e+07	5.17374e+07	C00025	ko00220,ko00250,ko00330,ko00332,ko00340,ko00430,ko00470,ko00480,ko00524,ko00630,ko00650,ko00660,ko00860,ko00910,ko00970,ko01100,ko01110,ko01200,ko01210,ko01230,ko01240,ko02010	-	-	-	-	-	-	-	-	-	-	-	-	-	-	-	-
MWSHY0189	433.11	271.07	432.106	C21H20O10	[M+H]+	Apigenin-7-O-glucoside(Cosmosiin)	芹菜素-7-O-葡萄糖苷	Flavonoids	黄酮	Flavones	黄酮	578-74-5	1	1.0039e+06	2.76021e+06	2.21616e+06	4.01383e+06	3.50818e+06	3.42024e+06	2.02558e+06	2.14236e+06	2.64452e+06	3.10426e+06	2.50486e+06	2.3586e+06	2.81332e+07	2.84952e+07	2.54146e+07	8.35255e+06	8.21147e+06	8.33618e+06	C04608	ko00944	1.22803	0.00105441	12.0431	3.59013	up	-	-	-	-	-	-	-	-	-	-	-
Lmbn002648	163.04	119.05	164.047	C9H8O3	[M-H]-	α-Hydroxycinnamic Acid*	α-羟基肉桂酸*	Phenolic acids	酚酸类	Phenolic acids	酚酸类	5801-57-0	1	691409	1.31931e+06	1.72397e+06	779816	744438	769320	642264	699548	1.594e+06	3.72625e+06	1.27175e+06	1.67088e+06	1.03786e+06	921814	961139	803420	816579	816503	C02763	ko00360,ko01100	-	-	-	-	-	1.20218	0.238543	2.27156	1.18368	up	-	-	-	-	-	-
mws0260	175.12	116.07	174.112	C6H14N4O2	[M+H]+	L-Arginine	L-精氨酸	Amino acids and derivatives	氨基酸及其衍生物	Amino acids and derivatives	氨基酸及其衍生物	74-79-3	1	1.71875e+07	2.4989e+07	2.50663e+07	2.68567e+07	2.76355e+07	2.6399e+07	3.21388e+07	3.39616e+07	3.22318e+07	3.29448e+07	3.19934e+07	3.33596e+07	1.32261e+07	1.44978e+07	1.45218e+07	2.81804e+07	2.8689e+07	2.86018e+07	C00062	ko00220,ko00261,ko00330,ko00470,ko00970,ko01100,ko01110,ko01230,ko02010	1.22673	3.05895e-05	0.429622	-1.21886	down	-	-	-	-	-	-	-	-	-	-	-
mws2623	281.25	281.25	282.256	C18H34O2	[M-H]-	11-Octadecanoic acid(Vaccenic acid)*	11-十八碳烯酸*	Lipids	脂质	Free fatty acids	游离脂肪酸	506-17-2	1	1.2192e+07	1.24159e+07	3.05463e+07	8.11784e+06	8.18122e+06	7.93325e+06	8.69917e+06	1.00572e+07	1.98584e+07	3.49339e+07	2.40866e+07	1.04166e+07	1.65807e+07	1.36473e+07	1.77571e+07	1.17489e+07	1.16524e+07	1.15238e+07	C21944	-	-	-	-	-	-	-	-	-	-	-	1.16512	0.232154	0.439356	-1.18654	down	-
Hmqp005455	297.24	81.07	296.235	C18H32O3	[M+H]+	15(R)-Hydroxylinoleic Acid	15(R)-羟基亚油酸	Lipids	脂质	Free fatty acids	游离脂肪酸	177931-23-6	3	1.66629e+06	2.23965e+06	2.41993e+06	1.19038e+06	1.13934e+06	1.13655e+06	2.54913e+06	2.58727e+06	2.85643e+06	3.15254e+06	2.68104e+06	2.5879e+06	319619	321621	328405	1.80198e+06	1.80135e+06	1.83459e+06	-	-	1.23031	0.00169039	0.121314	-3.04318	down	-	-	-	-	-	-	-	-	-	-	-
pmn001370	681.24	519.19	682.247	C32H42O16	[M-H]-	Pinoresinol-4,4'-O-di-O-glucoside	松脂醇-4,4'-O-二-O-葡萄糖苷	Lignans and Coumarins	木脂素和香豆素	Lignans	木脂素	63902-38-5	1	1.70959e+06	1.84597e+06	1.81367e+06	1.63832e+06	1.78042e+06	1.58476e+06	1.94148e+06	1.80482e+06	1.83371e+06	2.07483e+06	2.13686e+06	2.09857e+06	6.51458e+06	6.50232e+06	7.27803e+06	2.54488e+06	2.56558e+06	2.59895e+06	-	-	1.22868	0.00220234	3.63708	1.86278	up	-	-	-	-	-	-	-	-	-	-	-
Hasp011675	289.25	107.08	288.245	C20H32O	[M+H]+	12,13-Dehydrogeranylgeraniol	12,13-去氢牻牛儿基牻牛儿醇	Terpenoids	萜类	Monoterpenoids	倍萜	352274-18-1	1	1.25163e+06	66967.2	90972.7	1.60604e+06	1.79166e+06	2.01785e+06	1.35163e+06	1.30293e+06	1.41689e+06	983667	1.23065e+06	1.28523e+06	1.30474e+06	1.27473e+06	1.30413e+06	1.18635e+06	1.19142e+06	1.16753e+06	-	-	-	-	-	-	-	-	-	-	-	-	1.12467	0.0654207	3.84199	1.94185	up	1.26109
MWSmce692	277.22	59.01	278.225	C18H30O2	[M-H]-	γ-Linolenic Acid	γ-亚麻酸	Lipids	脂质	Free fatty acids	游离脂肪酸	506-26-3	1	612510	374212	486717	649247	627559	658030	614114	622599	676429	677294	529372	494044	1.01182e+06	1.07447e+06	1.04164e+06	686809	672765	683059	C06426	ko00591,ko01040,ko01100	-	-	-	-	-	-	-	-	-	-	-	-	-	-	-	-
pme0008	176.1	113.07	175.096	C6H13N3O3	[M+H]+	L-Citrulline	L-瓜氨酸	Amino acids and derivatives	氨基酸及其衍生物	Amino acids and derivatives	氨基酸及其衍生物	372-75-8	3	2.71014e+06	4.47867e+06	4.58693e+06	5.99246e+06	5.40448e+06	5.32945e+06	7.80515e+06	7.78567e+06	8.56909e+06	7.42336e+06	7.92909e+06	7.67766e+06	2.71586e+06	2.54859e+06	2.68161e+06	6.20065e+06	6.28311e+06	6.33528e+06	C00327	ko00220,ko01100,ko01110,ko01230	1.22836	0.00163424	0.328895	-1.6043	down	-	-	-	-	-	-	-	-	-	-	-
HX1353	177.05	89.04	176.047	C10H8O3	[M+H]+	7-methoxycoumarin	7-甲氧基香豆素	Lignans and Coumarins	木脂素和香豆素	Coumarins	香豆素	-	3	308469	354616	409663	198791	194931	202696	242620	260677	351861	690936	278005	179525	3.33328e+06	2.4792e+06	2.80721e+06	611303	598659	600901	-	-	1.22175	0.00819246	10.0796	3.33337	up	-	-	-	-	-	-	-	-	-	-	-
pmb2791	309.21	209.05	310.214	C18H30O4	[M-H]-	9-Hydroperoxy-10E,12,15Z-octadecatrienoic acid	9-羟基过氧-10E,12,15Z-十八碳三烯酸	Lipids	脂质	Free fatty acids	游离脂肪酸	111004-08-1	3	458462	208312	252987	173992	169053	171249	133227	126228	161995	227345	167892	150376	95565.2	88365.2	93891	148199	145051	147532	C16321	ko00592,ko01110	-	-	-	-	-	-	-	-	-	-	-	-	-	-	-	-
Lmhp010757	506.32	365.31	505.317	C25H48NO7P	[M+H]+	LysoPE 20:2*	溶血磷脂酰乙醇胺 20:2*	Lipids	脂质	LPE	溶血磷脂酰乙醇胺	-	1	133589	75679.2	84498.3	70225.9	79631.5	71634.2	46829.8	41590.2	49330.6	92730.6	85544.7	62468.9	125448	121342	126476	98262.9	96221.5	96527.9	-	-	1.22507	2.61514e-05	2.70973	1.43815	up	-	-	-	-	-	-	-	-	-	-	-
Lmhp009802	504.31	363.29	503.301	C25H46NO7P	[M+H]+	LysoPE 20:3(2n isomer)*	溶血磷脂酰乙醇胺 20:3(2n异构)*	Lipids	脂质	LPE	溶血磷脂酰乙醇胺	-	3	19758.8	13345.3	17099	9839.38	12014.7	11747.9	8035.72	8163.08	13130.7	9875.27	11599.7	11596.4	22858.2	22690.9	22499.8	15797.3	15522.1	15463.5	-	-	1.15495	0.0161863	2.32016	1.21422	up	-	-	-	-	-	-	-	-	-	-	-
Rfmb091	295.23	195.14	296.235	C18H32O3	[M-H]-	9S-Hydroxy-10E,12Z-octadecadienoic acid*	9S-羟基-10E,12Z-十八碳二烯酸*	Lipids	脂质	Free fatty acids	游离脂肪酸	15514-85-9	1	8.82388e+06	2.2405e+06	2.42815e+06	2.25936e+06	2.25102e+06	2.27299e+06	1.136e+06	1.33879e+06	2.39094e+06	3.62859e+06	2.5961e+06	1.03109e+06	1.03926e+06	1.12308e+06	1.15084e+06	1.85095e+06	1.80935e+06	1.83975e+06	C14767	ko00591	-	-	-	-	-	-	-	-	-	-	-	-	-	-	-	-
pme1109	152.06	135.03	151.049	C5H5N5O	[M+H]+	Guanine	鸟嘌呤	Nucleotides and derivatives	核苷酸及其衍生物	Nucleotides and derivatives	核苷酸及其衍生物	73-40-5	2	532360	2.67524e+06	3.41649e+06	230631	238586	234512	250257	293474	1.61455e+06	3.49574e+06	875521	326842	150610	161743	145321	481235	471519	481635	C00242	ko00230,ko01100,ko01232	-	-	-	-	-	-	-	-	-	-	1.27509	0.149975	0.106238	-3.23463	down	-
pme1975	103	59.01	104.011	C3H4O4	[M-H]-	Malonic acid	丙二酸	Organic acids	有机酸	Organic acids	有机酸	141-82-2	3	2.99523e+06	1.02726e+06	1.09067e+06	1.95249e+06	1.89231e+06	2.004e+06	1.97361e+06	2.15193e+06	2.07668e+06	2.09076e+06	1.97542e+06	1.98043e+06	833436	832138	785594	1.77351e+06	1.74968e+06	1.79253e+06	C00383	ko00061,ko00240,ko00410,ko01100,ko01212	1.22869	0.000760337	0.395208	-1.33932	down	-	-	-	-	-	-	-	-	-	-	-
Zmyn004732	293.21	185.12	294.219	C18H30O3	[M-H]-	2R-hydroxy-9Z,12Z,15Z-octadecatrienoic acid	2R-羟基-9Z,12Z,15Z-十八碳三烯酸	Lipids	脂质	Free fatty acids	游离脂肪酸	-	3	487122	425400	603493	165639	172077	166895	134821	175365	498673	1.04693e+06	393305	122282	100998	95367.5	108492	150061	152187	153815	C16342	ko00592	-	-	-	-	-	-	-	-	-	-	1.46188	0.023022	0.332854	-1.58704	down	-
pme3011	104.07	69.03	103.063	C4H9NO2	[M+H]+	γ-Aminobutyric acid	γ-氨基丁酸	Organic acids	有机酸	Organic acids	有机酸	56-12-2	3	1.66858e+06	1.08535e+06	1.30646e+06	936786	1.1117e+06	1.1327e+06	2.31268e+06	2.4585e+06	2.35719e+06	2.57991e+06	3.0908e+06	1.90498e+06	3.15798e+06	3.49106e+06	3.29452e+06	1.83801e+06	1.88148e+06	1.87557e+06	C00334	ko00250,ko00330,ko00410,ko00650,ko00760,ko01100	-	-	-	-	-	-	-	-	-	-	-	-	-	-	-	-
pmn001694	329.23	229.15	330.241	C18H34O5	[M-H]-	9,10,13-Trihydroxy-11-Octadecenoic Acid	9,10,13-三羟基-11-十八碳烯酸	Lipids	脂质	Free fatty acids	游离脂肪酸	29907-57-1	3	1.19742e+06	1.20484e+06	1.7055e+06	440789	435262	426003	456370	688679	1.79894e+06	4.15327e+06	1.992e+06	440260	426242	392327	396781	429468	440630	436430	C14835	ko00591	-	-	-	-	-	-	-	-	-	-	1.45606	0.0307626	0.316974	-1.65756	down	-
pme2914	161.05	99.05	162.053	C6H10O5	[M-H]-	3-Hydroxy-3-methylpentane-1,5-dioic acid	3-羟基-3-甲基谷氨酸	Amino acids and derivatives	氨基酸及其衍生物	Amino acids and derivatives	氨基酸及其衍生物	503-49-1	3	1.13419e+06	1.4955e+06	1.74852e+06	910401	950406	1.01062e+06	1.99487e+06	2.02915e+06	2.07339e+06	1.65763e+06	1.48945e+06	1.38508e+06	1.08499e+06	1.11801e+06	1.10918e+06	1.25169e+06	1.26788e+06	1.28456e+06	C03761	-	-	-	-	-	-	-	-	-	-	-	-	-	-	-	-	-
Lmhp112042	355.28	263.24	354.277	C21H38O4	[M+H]+	1-Linoleoylglycerol*	1-亚油酰甘油酯*	Lipids	脂质	Glycerol ester	甘油酯	2277-28-3	1	1.42398e+06	403302	553014	1.34853e+06	1.45968e+06	1.5782e+06	1.61957e+06	1.43836e+06	1.40064e+06	1.3587e+06	1.28428e+06	1.27623e+06	2.64161e+06	2.66304e+06	3.02239e+06	2.08763e+06	2.08851e+06	2.04095e+06	-	-	-	-	-	-	-	-	-	-	-	-	-	-	-	-	-	-
Qmyp101116	371.21	209.15	370.199	C19H30O7	[M+H]+	9-O-β-D-Glucoside of 3-hydroxy-7,8-didehydro-β-ionol(ISO2)	11-O-β-D-葡萄糖苷3-羟基-7,8-二氢-β-紫罗兰醇(ISO2)	Terpenoids	萜类	Sesquiterpenoids	倍半萜	-	2	1.54729e+06	2.34509e+06	2.44452e+06	1.29558e+06	1.82122e+06	1.7138e+06	877414	948693	874003	1.11933e+06	754420	997319	1.32092e+06	1.10235e+06	1.20982e+06	1.4623e+06	1.47455e+06	1.43676e+06	-	-	-	-	-	-	-	-	-	-	-	-	-	-	-	-	-	1.63025
Lmhp009349	502.29	361.27	501.286	C25H44NO7P	[M+H]+	LysoPE 20:4(2n isomer)*	溶血磷脂酰乙醇胺 20:4(2n异构)*	Lipids	脂质	LPE	溶血磷脂酰乙醇胺	-	3	4930.66	378833	231929	7515.06	10227.9	8895.41	14956.5	9682.07	8962.55	9114	11148	10864.9	4937.9	8252.55	6307.96	38280.7	39005.2	38024.6	-	-	-	-	-	-	-	-	-	-	-	-	-	-	-	-	-	1.07542
pme0230	268.1	136.06	267.097	C10H13N5O4	[M+H]+	Adenosine	腺苷	Nucleotides and derivatives	核苷酸及其衍生物	Nucleotides and derivatives	核苷酸及其衍生物	58-61-7	1	1.95155e+07	5.57615e+07	5.02585e+07	1.17324e+07	1.29415e+07	1.4538e+07	2.0221e+07	2.3652e+07	2.64717e+07	3.01275e+07	3.46612e+07	1.62382e+07	5.64517e+07	5.4142e+07	5.63907e+07	3.40873e+07	3.32821e+07	3.40477e+07	C00212	ko00230,ko01100,ko01232,ko02010	1.21082	0.000900505	2.3738	1.2472	up	-	-	-	-	-	1.2441	0.124627	0.312357	-1.67873	down	-
pmn001423	385.19	223.14	386.194	C19H30O8	[M-H]-	Roseoside	长寿花糖苷	Others	其它类	Ketone compounds	酮类化合物	54835-70-0	2	7.43603e+06	2.7073e+07	2.47608e+07	8.73385e+06	8.80342e+06	8.30492e+06	1.31244e+07	1.20417e+07	1.23835e+07	1.14448e+07	1.18372e+07	1.39671e+07	5.70345e+07	5.37918e+07	5.35061e+07	2.11238e+07	2.09844e+07	2.15402e+07	-	-	1.23001	0.000310144	4.37641	2.12975	up	-	-	-	-	-	-	-	-	-	-	-
Rfmb087	311.22	293.21	312.23	C18H32O4	[M-H]-	9-Hydroxy-13-oxo-10-octadecenoic Acid	9-羟基-13-氧代-10-十八碳烯酸	Lipids	脂质	Free fatty acids	游离脂肪酸	-	3	418869	199833	276502	106163	105925	109147	98864.6	108828	234248	496372	261440	89517	74237.7	79297.7	90035.2	111348	113832	111050	-	-	-	-	-	-	-	-	-	-	-	-	1.36322	0.0964525	0.358839	-1.47859	down	-
pme1611	433.11	313.07	434.121	C21H22O10	[M-H]-	Isohemiphloin	异柚葡萄糖苷	Flavonoids	黄酮	Flavanones	二氢黄酮	3682-02-8	2	9990.61	44974.5	64464.1	25415.8	14146.4	25941.7	8337.13	13764.1	23575.6	135059	37376.4	9685.79	684434	656277	681187	168929	172106	167468	-	-	1.21646	9.07398e-06	44.2652	5.4681	up	-	-	-	-	-	-	-	-	-	-	-
MWSmce056	205.09	146.06	204.09	C11H12N2O2	[M+H]+	DL-Tryptophan	DL-色氨酸	Amino acids and derivatives	氨基酸及其衍生物	Amino acids and derivatives	氨基酸及其衍生物	54-12-6	1	1.01485e+07	1.52342e+07	1.48145e+07	1.65582e+07	1.69804e+07	1.69901e+07	1.82403e+07	1.8629e+07	1.88767e+07	1.76899e+07	1.6189e+07	1.77384e+07	7.50373e+06	7.15817e+06	8.2391e+06	1.69787e+07	1.65389e+07	1.66116e+07	-	-	1.22551	4.96727e-05	0.41081	-1.28346	down	-	-	-	-	-	-	-	-	-	-	-
mws0396	281.25	281.25	282.256	C18H34O2	[M-H]-	Elaidic Acid*	反油酸*	Lipids	脂质	Free fatty acids	游离脂肪酸	112-79-8	1	3.802e+07	3.53319e+07	7.66473e+07	2.44182e+07	26413891	2.53575e+07	2.90228e+07	2.8407e+07	4.87177e+07	8.59495e+07	6.46956e+07	3.32822e+07	4.43606e+07	3.93956e+07	4.60602e+07	3.43453e+07	3.35046e+07	3.43295e+07	C01712	-	-	-	-	-	-	-	-	-	-	-	-	-	-	-	-	-
Lmbn004240	329.23	199.13	330.241	C18H34O5	[M-H]-	9,10-Dihydroxy-12,13-epoxyoctadecanoic acid	9,10-二羟基-12,13-环氧十八酸	Lipids	脂质	Free fatty acids	游离脂肪酸	-	2	139601	103992	124912	39033.3	37617.3	42641.9	39568	86397.6	160202	393505	302456	41764.7	20616.6	23675.5	23232.7	35169.9	34746.1	35761	C14837	ko00591	1.04238	0.1735	0.235963	-2.08337	down	-	-	-	-	-	1.46245	0.0136825	0.32372	-1.62718	down	-
Lmnn102707	315.11	135.04	316.116	C14H20O8	[M-H]-	Cimidahurinine	北升麻宁	Phenolic acids	酚酸类	Phenolic acids	酚酸类	142542-89-0	1	1.09699e+06	3.30177e+06	2.47448e+06	2.53273e+06	1.88432e+06	2.36704e+06	2.44238e+06	2.72609e+06	2.48797e+06	3.8151e+06	3.60546e+06	3.24235e+06	704858	730505	737955	2.447e+06	2.40684e+06	2.47771e+06	-	-	1.22931	0.0020673	0.283855	-1.81678	down	-	-	-	-	-	-	-	-	-	-	-
Jmwn002172	315.11	135.04	316.116	C14H20O8	[M-H]-	3,4-dihydroxyphenylethanol-β-D-glucopyranoside	3,4-二羟基苯乙醇-β-D-吡喃葡萄糖苷	Phenolic acids	酚酸类	Phenolic acids	酚酸类	-	1	1.09699e+06	3.30177e+06	2.47448e+06	2.53273e+06	1.88432e+06	2.36704e+06	2.44238e+06	2.72609e+06	2.48797e+06	3.8151e+06	3.60546e+06	3.24235e+06	704858	730505	737955	2.447e+06	2.40684e+06	2.47771e+06	-	-	1.22931	0.0020673	0.283855	-1.81678	down	-	-	-	-	-	-	-	-	-	-	-
mws1013	177.02	133.03	178.027	C9H6O4	[M-H]-	Esculetin (6,7-Dihydroxycoumarin)	秦皮乙素; 6,7-二羟基香豆素	Lignans and Coumarins	木脂素和香豆素	Coumarins	香豆素	305-01-1	3	5.8086e+07	883872	5.32797e+06	5.13168e+07	4.64391e+07	4.8222e+07	1.87994e+07	1.80764e+07	1.8745e+07	2.49646e+07	1.94893e+07	2.33226e+07	2.38909e+06	2.22613e+06	2.00569e+06	1.96984e+07	1.91395e+07	1.93445e+07	C09263	ko00999,ko01110	1.22974	1.32798e-05	0.119037	-3.07052	down	-	-	-	-	-	-	-	-	-	-	-
MWSmce116	252.1	136.06	251.102	C10H13N5O3	[M+H]+	5'-Deoxyadenosine*	5-脱氧腺嘌呤核苷*	Nucleotides and derivatives	核苷酸及其衍生物	Nucleotides and derivatives	核苷酸及其衍生物	4754-39-6	3	424635	836539	1.28438e+06	156207	200491	206234	289117	326690	598173	1.13899e+06	764847	188106	513910	473053	543838	386102	377794	389882	C05198	-	-	-	-	-	-	-	-	-	-	-	1.34595	0.116303	0.221143	-2.17695	down	-
Lmhp010394	572.37	184.07	571.364	C30H54NO7P	[M+H]+	LysoPC 22:4	溶血磷脂酰胆碱 22:4	Lipids	脂质	LPC	溶血磷脂酰胆碱	-	3	4053.93	841676	190904	1757.84	5545.93	1519.25	5420.83	4003.3	7287.54	8554.58	3295.62	2518.68	4228.22	5457.78	4113.01	61982.8	60247.3	61992.9	-	-	-	-	-	-	-	-	-	-	-	-	1.0736	0.309621	0.00851122	-6.87642	down	1.26057
Lmqp001535	360.15	315.11	359.137	C19H21NO6	[M+H]+	1-Hydroxy-10-oxosinomenine	1-羟基-10-氧代青藤碱	Alkaloids	生物碱	Isoquinoline alkaloids	异喹啉类生物碱	-	2	487654	1.18881e+06	1.16606e+06	870838	878027	962419	2.17324e+06	2.17862e+06	2.19902e+06	1.91639e+06	1.61995e+06	1.83996e+06	1.1707e+06	956489	1.06865e+06	1.34426e+06	1.30637e+06	1.34579e+06	-	-	1.21576	0.00268092	0.487849	-1.03549	down	-	-	-	-	-	-	-	-	-	-	-
pmp001281	522.36	184.07	521.348	C26H52NO7P	[M+H]+	LysoPC 18:1	溶血磷脂酰胆碱 18:1	Lipids	脂质	LPC	溶血磷脂酰胆碱	-	2	7.24873e+06	5.70464e+06	6.9586e+06	4.77368e+06	4.75788e+06	4.51986e+06	2.1369e+06	3.40072e+06	4.19161e+06	8.778e+06	6.24273e+06	3.37021e+06	1.35764e+07	1.3264e+07	1.37137e+07	6.70835e+06	6.67513e+06	6.89216e+06	-	-	1.18727	0.00232006	4.16827	2.05945	up	-	-	-	-	-	-	-	-	-	-	-
mws0120	258.11	104.11	257.103	C8H20NO6P	[M+H]+	Choline Alfoscerate	甘磷酸胆碱 GPC	Lipids	脂质	PC	磷脂酰胆碱	28319-77-9	1	1.84512e+06	6.56769e+06	6.97068e+06	3.88516e+06	4.32944e+06	4.09213e+06	9.82806e+06	1.1517e+07	1.01077e+07	1.21238e+07	1.13101e+07	1.09304e+07	9.30941e+06	9.85559e+06	1.0193e+07	8.04015e+06	7.83778e+06	7.77442e+06	C00670	ko00564,ko00565	-	-	-	-	-	-	-	-	-	-	-	-	-	-	-	1.30896
Zmgn002106	206.08	58.03	207.089	C11H13NO3	[M-H]-	N-Acetyl-L-phenylalanine	N-乙酰-L-苯丙氨酸	Amino acids and derivatives	氨基酸及其衍生物	Amino acids and derivatives	氨基酸及其衍生物	2018-61-3	3	1.14441e+06	418801	522804	1.11667e+06	1.21588e+06	1.05517e+06	559463	582471	531600	742214	601458	588126	258189	255438	288675	622478	609010	630739	C03519	ko00360,ko01100	1.22126	0.000165082	0.479406	-1.06068	down	-	-	-	-	-	-	-	-	-	-	-
Zmyp000878	284.1	152.06	283.092	C10H13N5O5	[M+H]+	Crotonoside; 2-Hydroxyadenosine	巴豆苷; 2-羟基腺苷	Nucleotides and derivatives	核苷酸及其衍生物	Nucleotides and derivatives	核苷酸及其衍生物	1818-71-9	2	2.11901e+07	2.47378e+07	2.7567e+07	1.33854e+07	1.56251e+07	1.50312e+07	2.69084e+07	2.60947e+07	3.16872e+07	3.3101e+07	2.99476e+07	2.6709e+07	1.8795e+07	1.86366e+07	1.85527e+07	2.23656e+07	2.15834e+07	2.19008e+07	C08432	-	-	-	-	-	-	-	-	-	-	-	-	-	-	-	-	-
Zmpn003368	293.21	195.14	294.219	C18H30O3	[M-H]-	13S-Hydroxy-9Z,11E,15Z-octadecatrienoic acid	13S-羟基-9Z,11E,15Z-十八碳三烯酸	Lipids	脂质	Free fatty acids	游离脂肪酸	87984-82-5	3	1.78703e+06	289451	334492	473792	476351	462114	182023	202847	339260	472298	234937	151370	164739	162037	164089	331698	323199	334638	C16316	ko00592	-	-	-	-	-	-	-	-	-	-	-	-	-	-	-	-
Lmmn000214	487.17	341.11	488.174	C18H32O15	[M-H]-	Solatriose	茄三糖	Others	其它类	Saccharides	糖类	528-40-5	3	1.33094e+06	687044	912476	251176	229737	235034	507125	477996	564176	523565	595652	455898	3.50139e+06	3.41322e+06	3.57465e+06	849694	831924	818828	-	-	1.22966	9.62415e-06	6.77034	2.75923	up	-	-	-	-	-	1.42786	0.0593731	0.244312	-2.0332	down	-
pmd0136	524.37	184.07	523.364	C26H54NO7P	[M+H]+	LysoPC 18:0(2n isomer)	溶血磷脂酰胆碱 18:0(2n异构)	Lipids	脂质	LPC	溶血磷脂酰胆碱	-	1	3.17508e+06	4.17255e+06	5.23247e+06	2.76547e+06	2.79947e+06	2.5396e+06	2.67449e+06	1.78177e+06	2.60418e+06	3.56293e+06	3.08115e+06	2.39031e+06	7.8333e+06	7.89617e+06	8.082e+06	4.11245e+06	4.24764e+06	4.2484e+06	-	-	1.20544	0.00152626	3.37252	1.75383	up	-	-	-	-	-	-	-	-	-	-	-
pmb2979	549.12	387.1	550.132	C25H26O14	[M-H]-	Hesperetin-7-O-(6''-malonyl)glucoside	橙皮素-7-O-(6''-丙二酰)葡萄糖苷	Flavonoids	黄酮	Flavanones	二氢黄酮	-	3	21491.5	36812.2	18712.5	30067.3	37205.3	28899.9	33197.6	29936.7	45986	79271.7	35244.4	36653.7	188688	184950	199364	56342.5	54362.1	55932.5	-	-	1.21689	2.14522e-05	5.2511	2.39262	up	-	-	-	-	-	-	-	-	-	-	-
pmp001251	520.34	184.07	519.332	C26H50NO7P	[M+H]+	LysoPC 18:2(2n isomer)	溶血磷脂酰胆碱 18:2(2n异构)	Lipids	脂质	LPC	溶血磷脂酰胆碱	-	1	932370	1.56522e+06	1.08229e+06	737319	845246	909227	915580	1.02347e+06	937106	733340	650932	664927	2.11863e+06	2.17933e+06	2.01692e+06	1.14841e+06	1.18718e+06	1.14943e+06	-	-	1.22395	8.78578e-05	2.1956	1.13461	up	-	-	-	-	-	-	-	-	-	-	-
MWSmce371	247.13	203.14	248.141	C15H20O3	[M-H]-	Atractylenolide Ⅲ	白术内酯 Ⅲ	Terpenoids	萜类	Sesquiterpenoids	倍半萜	73030-71-4	1	386125	197117	305550	320764	350057	400012	286080	286783	554149	1.09309e+06	482566	307351	352220	333627	353250	271709	276745	266391	C17887	-	-	-	-	-	-	-	-	-	-	-	-	-	-	-	-	1.07247
pmp001214	310.16	251.09	310.165	C16H24NO5+	[M]+	Sinapine	芥子碱	Alkaloids	生物碱	Phenolamine	酚胺	18696-26-9	3	18321.4	242001	10197.3	22147	25487.8	32329.7	231524	215106	218047	106118	137688	137879	9	9	9	125708	121194	122287	C00933	ko00940,ko01110	1.2311	0.000520067	4.06212e-05	-14.5874	down	-	-	-	-	-	-	-	-	-	-	-
pmd0132	496.34	184.07	495.332	C24H50NO7P	[M+H]+	LysoPC 16:0(2n isomer)	溶血磷脂酰胆碱 16:0(2n异构)	Lipids	脂质	LPC	溶血磷脂酰胆碱	-	1	9.83254e+06	1.11463e+07	1.27799e+07	6.7204e+06	6.92101e+06	6.8074e+06	4.72307e+06	3.17244e+06	5.3616e+06	7.30022e+06	6.94131e+06	4.81398e+06	1.37178e+07	1.42745e+07	1.41251e+07	8.86032e+06	9.09963e+06	8.7612e+06	-	-	1.19062	0.00288235	3.17696	1.66765	up	-	-	-	-	-	-	-	-	-	-	-
mws1409	579.03	403	580.034	C15H22N2O18P2	[M-H]-	Uridine-5'-diphosphoglucuronic acid	尿苷-5'-二磷酸葡萄糖醛酸	Nucleotides and derivatives	核苷酸及其衍生物	Nucleotides and derivatives	核苷酸及其衍生物	-	3	107810	207605	167036	91063.3	100762	90283.4	97257.5	82990.4	78847.2	96095.5	129544	85879.3	396569	474648	399031	136845	142324	139678	-	-	1.22432	0.00420512	4.90263	2.29356	up	-	-	-	-	-	-	-	-	-	-	-
Wbmn011269	377.23	295.23	378.241	C22H34O5	[M-H]-	Vitexilactone	牡荆内酯	Terpenoids	萜类	Ditepenoids	二萜	61263-49-8	1	1.35484e+06	530327	645302	424099	418846	409168	265675	351800	665349	1.01898e+06	600198	246882	185132	189937	203162	377133	379343	365445	-	-	-	-	-	-	-	-	-	-	-	-	1.0916	0.240162	0.494815	-1.01504	down	-
pmd0130	468.31	184.07	467.301	C22H46NO7P	[M+H]+	LysoPC 14:0	溶血磷脂酰胆碱 14:0	Lipids	脂质	LPC	溶血磷脂酰胆碱	20559-16-4	2	268494	551265	838200	250472	240183	232789	217715	210555	371245	1.05726e+06	575674	228438	424480	397323	441333	311970	310170	300492	-	-	-	-	-	-	-	1.05171	0.276501	2.32813	1.21917	up	1.10299	0.198604	0.436346	-1.19646	down	-
MWS2032	137.07	65.04	136.064	C7H8N2O	[M+H]+	6-Methylnicotinamide	6-甲基烟酰胺	Alkaloids	生物碱	Pyridine alkaloids	吡啶类生物碱	6960-22-1	2	2.65484e+06	1.4717e+07	1.74458e+07	2.75965e+06	2.94038e+06	2.27496e+06	2.78749e+06	3.14868e+06	2.49424e+06	9.80145e+06	8.96322e+06	9.20288e+06	4.57776e+06	4.33839e+06	4.5036e+06	4.55396e+06	4.5327e+06	4.38787e+06	-	-	-	-	-	-	-	1.7781	5.37148e-05	3.31746	1.73008	up	1.04222	0.187573	0.22905	-2.12626	down	-
pme2134	121.05	59.01	122.058	C4H10O4	[M-H]-	D-Threitol	D-苏糖醇	Others	其它类	Saccharides	糖类	2418-52-2	3	564581	571751	684707	503679	461035	391743	420564	506476	580147	501836	542112	602380	1.36251e+06	1.52545e+06	1.53307e+06	851250	824392	856179	C16884	-	1.21033	0.000217522	2.9333	1.55252	up	-	-	-	-	-	-	-	-	-	-	-
pmn001716	447.09	285.04	448.101	C21H20O11	[M-H]-	Carthamone	醌式红花苷	Flavonoids	黄酮	Chalcones	查耳酮	86579-00-2	2	77126	82504.4	89590.2	182444	202345	216253	63444.3	52533.4	110102	236330	141800	70331.4	1.24399e+06	905688	1.10709e+06	297417	297239	307905	C08598	-	1.21259	0.00777098	14.4054	3.84854	up	-	-	-	-	-	1.45567	0.0031796	2.41169	1.27004	up	-
mws0567	146.09	87.04	145.085	C5H11N3O2	[M+H]+	4-Guanidinobutyric acid	4-胍基丁酸	Organic acids	有机酸	Organic acids	有机酸	463-00-3	3	1.13985e+07	1.25708e+07	1.37604e+07	1.67736e+07	1.94298e+07	1.97698e+07	1.53708e+07	1.5405e+07	1.48662e+07	1.82587e+07	1.72122e+07	1.72875e+07	8.92877e+06	9.03099e+06	9.0442e+06	2.65242e+07	2.69897e+07	2.76236e+07	C01035	ko00330,ko01100	-	-	-	-	-	-	-	-	-	-	-	-	-	-	-	-
Hmcp003285	249.15	185.13	248.141	C15H20O3	[M+H]+	Santamarin	裂叶苣荚莱内酯	Terpenoids	萜类	Sesquiterpenoids	倍半萜	4290-13-5	2	78700.9	38599.4	65704.6	35572.2	30288.2	46653.2	32599.1	33668.4	45522.8	68195.6	27372.8	49427.2	14783	5852.36	12133.8	43579.2	45130.7	43560.3	C09544	-	1.11592	0.00915078	0.293131	-1.77038	down	-	-	-	-	-	-	-	-	-	-	-
Latp006670	249.15	185.13	248.141	C15H20O3	[M+H]+	Telekin	特勒内酯	Terpenoids	萜类	Sesquiterpenoids	倍半萜	6752-90-5	2	78700.9	38599.4	65704.6	35572.2	30288.2	46653.2	32599.1	33668.4	45522.8	68195.6	27372.8	49427.2	14783	5852.36	12133.8	43579.2	45130.7	43560.3	-	-	1.11592	0.00915078	0.293131	-1.77038	down	-	-	-	-	-	-	-	-	-	-	-
Zahn007990	197.12	153.13	198.126	C11H18O3	[M-H]-	5-hydroxy-3,4-dimeth-yl-5-pentylfuran-2(5H)-one	5-羟基-3,4-二甲基-5-戊基呋喃-2(5H)-酮	Others	其它类	Others	其它	-	1	272276	312310	312043	196762	211319	213827	259273	248645	290173	213206	184244	198543	638954	658409	717650	332766	319370	327026	-	-	1.2223	0.00059021	2.52479	1.33616	up	-	-	-	-	-	-	-	-	-	-	-
pmp000737	314.18	269.12	314.175	C19H24NO3+	[M]+	Magnocurarine	木兰箭毒碱	Alkaloids	生物碱	Isoquinoline alkaloids	异喹啉类生物碱	6801-40-7	2	889685	1.51583e+06	1.7303e+06	958797	1.04937e+06	748435	2.67874e+06	2.80265e+06	3.26747e+06	3.67274e+06	2.82874e+06	2.98919e+06	659772	644247	634744	2.42173e+06	2.39339e+06	2.32563e+06	C16991	-	1.22706	0.00610692	0.221602	-2.17396	down	-	-	-	-	-	-	-	-	-	-	1.58513
MWS20172	127.04	53.04	126.032	C6H6O3	[M+H]+	5-Hydroxymethylfurfural	5-羟甲基糠醛	Others	其它类	Aldehyde compounds	醛类化合物	67-47-0	2	4.03849e+06	4.96981e+06	4.95129e+06	4.34889e+06	4.931e+06	4.93814e+06	4.19734e+06	3.70882e+06	4.17228e+06	3.95123e+06	3.36191e+06	3.8062e+06	2.13943e+06	1.92035e+06	2.13287e+06	4.78263e+06	4.59029e+06	4.64843e+06	C11101	-	-	-	-	-	-	-	-	-	-	-	-	-	-	-	-	-
pmc0682	133.08	116.05	132.069	C8H8N2	[M+H]+	4-Aminoindole	4-氨基吲哚	Alkaloids	生物碱	Plumerane	吲哚类生物碱	5192-23-4	3	21510.4	9556.86	11442.1	12037	14262.9	10281.9	11121.7	7237.68	5803.49	13507.9	18628.5	7762.47	13973.1	17694.1	16902.4	16831.6	17096	16388.2	-	-	1.07634	0.0172839	2.01009	1.00726	up	-	-	-	-	-	-	-	-	-	-	-
Hmtp001118	314.12	152.07	313.116	C14H19NO7	[M+H]+	Ehretioside	Ehretioside	Alkaloids	生物碱	Alkaloids	生物碱	-	3	48519.3	86026.6	92433.7	74608	90760.8	56042.7	92239.7	113220	120689	107402	128890	135219	39453.1	52672.9	54882	83111	81162.6	79647.1	-	-	1.16896	0.00758184	0.45074	-1.14963	down	-	-	-	-	-	-	-	-	-	-	-
pmb0881	478.29	337.27	477.286	C23H44NO7P	[M+H]+	LysoPE 18:2*	溶血磷脂酰乙醇胺 18:2*	Lipids	脂质	LPE	溶血磷脂酰乙醇胺	-	2	722774	733697	521888	526796	445532	459761	576952	626551	643691	585134	529286	499792	1.25965e+06	1.35574e+06	1.37038e+06	693705	724001	706057	-	-	1.22382	0.000264006	2.15774	1.10952	up	-	-	-	-	-	-	-	-	-	-	-
mws0097	357.13	151.04	358.142	C20H22O6	[M-H]-	Pinoresinol	松脂醇	Lignans and Coumarins	木脂素和香豆素	Lignans	木脂素	487-36-5	3	89728.2	95927.6	154285	26351	31248.3	30289	77165.5	70655.1	165646	241209	123429	103628	95844.8	91837.6	96376.1	65027.4	65063.5	67507.8	C05366	ko00999,ko01100,ko01110	-	-	-	-	-	-	-	-	-	-	1.43795	0.0543008	0.25854	-1.95154	down	-
Zmhn002508	471.15	309.1	472.158	C21H28O12	[M-H]-	4-p-Cumaroyl-rhamnosyl-(1→6)-D-glucose	4-对香豆酰鼠李糖基-(1→6)-D-葡萄糖	Phenolic acids	酚酸类	Phenolic acids	酚酸类	-	2	94184.8	209031	157905	158283	179775	173688	104056	132502	105779	94145.9	84807.1	87971.8	28221.1	14677.1	22194.5	113785	110282	115000	-	-	1.19728	0.00404997	0.190143	-2.39485	down	-	-	-	-	-	-	-	-	-	-	-
mws0248	243.06	110.02	244.07	C9H12N2O6	[M-H]-	Uridine	尿嘧啶核苷	Nucleotides and derivatives	核苷酸及其衍生物	Nucleotides and derivatives	核苷酸及其衍生物	58-96-8	2	123068	161614	214902	53768.9	77805.8	65240.2	119662	110628	142265	189318	154382	93760.8	444769	5764.52	623288	144299	142838	148880	C00299	ko00240,ko01100,ko01232,ko02010	-	-	-	-	-	-	-	-	-	-	1.37079	0.0550583	0.393958	-1.34389	down	-
Qmxp101615	349.27	179.14	348.266	C22H36O3	[M+H]+	Ent-3β-Acetoxyisopimar-15-8β-ol	对映-3β-乙酰氧基异海松-15-烯-8β-醇	Terpenoids	萜类	Ditepenoids	二萜	-	1	336464	358852	319381	248218	249132	265883	197107	181103	214471	192239	160441	155442	850813	948279	962697	343874	339691	354395	-	-	1.22765	0.00127427	4.65982	2.22027	up	-	-	-	-	-	-	-	-	-	-	-
MWSslk241	328.15	265.09	327.147	C19H21NO4	[M+H]+	Boldine	波尔定碱	Alkaloids	生物碱	Aporphine alkaloids	阿朴啡型生物碱	476-70-0	1	6.85328e+07	1.8855e+07	2.03488e+07	6.68754e+07	7.00341e+07	6.87964e+07	2.59945e+07	2.66092e+07	2.88269e+07	3.28822e+07	2.93339e+07	3.13721e+07	3.55445e+06	3.55463e+06	2.98561e+06	3.52949e+07	3.65774e+07	3.51574e+07	C09365	-	1.22879	0.00082476	0.123967	-3.01197	down	-	-	-	-	-	-	-	-	-	-	-
Lmzn006169	471.35	471.35	472.355	C30H48O4	[M-H]-	3,19-Dihydroxyurs-12-en-28-oic acid (Pomolic acid)	3,19-二羟基熊果-12-烯-28-酸 (坡模酸)	Terpenoids	萜类	Triterpene	三萜	13849-91-7	1	1.01862e+07	6.09187e+06	8070026	4.44764e+06	4.80333e+06	4.01662e+06	2.73486e+06	2.77958e+06	6.42831e+06	3.827e+06	3.63603e+06	2.82425e+06	1.88636e+07	1.95085e+07	1.66943e+07	7.9665e+06	7.80089e+06	7.6212e+06	-	-	1.16079	0.00111043	4.61086	2.20504	up	-	-	-	-	-	-	-	-	-	-	1.64935
Wafn005121	421.21	289.16	422.215	C19H34O10	[M-H]-	1-Octen-3-Ol-3-O-Beta-D-Xylopyranosyl(1→6)-Beta-D-Glucopyranoside	1-辛烯-3-醇-3-O-β-D-木糖基(1→6)-β-D-葡萄糖苷	Others	其它类	Others	其它	150995-11-2	2	2.43419e+06	1.79719e+06	2.11346e+06	1.75138e+06	1.52725e+06	1.17363e+06	1.32907e+06	1.19267e+06	1.64745e+06	1.03888e+06	874885	1.20569e+06	473487	519211	446599	1.26334e+06	1.21264e+06	1.25879e+06	C17614	-	1.20691	0.019181	0.345223	-1.5344	down	-	-	-	-	-	-	-	-	-	-	1.6682
pme1841	103.12	86.1	102.116	C5H14N2	[M+H]+	Cadaverine	尸胺	Alkaloids	生物碱	Alkaloids	生物碱	462-94-2	3	320186	211804	208661	284941	308519	287513	175341	179545	188034	204551	171544	152224	110494	114920	122577	200350	205803	196610	C01672	ko00310,ko00470,ko00480,ko00960,ko01100,ko01110	-	-	-	-	-	-	-	-	-	-	-	-	-	-	-	-
Lmbp000728	121.06	77.04	120.058	C8H8O	[M+H]+	(S)-2-Phenyloxirane	(S)-2-苯基环氧乙烷	Phenolic acids	酚酸类	Phenolic acids	酚酸类	20780-54-5	1	5.2515e+06	2.69009e+06	3.24129e+06	6.486e+06	6.54725e+06	6.44836e+06	3.38202e+06	3.45084e+06	4.02905e+06	3.87665e+06	3.4098e+06	3.86137e+06	1.08329e+06	1.0456e+06	1.00227e+06	3.67568e+06	3.66747e+06	3.52682e+06	C20782	ko01100	1.22546	0.00576969	0.28827	-1.79451	down	-	-	-	-	-	-	-	-	-	-	-
Zmhn001926	299.08	137.02	300.084	C13H16O8	[M-H]-	1-O-Salicyloyl-β-D-glucose	1-O-水杨酰-β-D-葡萄糖	Phenolic acids	酚酸类	Phenolic acids	酚酸类	60517-74-0	1	5.76212e+06	1.82907e+07	2.43043e+07	5.74819e+06	1.07276e+07	6.03772e+06	2.26615e+07	1.94972e+07	2.10429e+07	1.80519e+07	1.64848e+07	1.64121e+07	3.40777e+07	4.26835e+07	3.07749e+07	1.53177e+07	1.54174e+07	1.59872e+07	-	-	-	-	-	-	-	-	-	-	-	-	-	-	-	-	-	-
pmb3142	299.08	137.02	300.084	C13H16O8	[M-H]-	Salicylic acid-2-O-glucoside	水杨酸-2-O-葡萄糖苷	Phenolic acids	酚酸类	Phenolic acids	酚酸类	10366-91-3	3	3.44562e+06	3.52801e+06	3.97472e+06	2.42949e+06	2.67037e+06	2.53528e+06	1.70954e+06	1.76047e+06	2.64073e+06	2.74887e+06	1.75934e+06	1.70555e+06	1.59324e+06	1.81089e+06	1.61278e+06	2.12124e+06	2.02557e+06	2.08694e+06	-	-	-	-	-	-	-	-	-	-	-	-	-	-	-	-	-	-
Jmgn005927	287.06	125.03	288.063	C15H12O6	[M-H]-	2-hydroxynaringenin	2-羟基柚皮素	Flavonoids	黄酮	Flavanones	二氢黄酮	-	2	73299.5	177881	187506	97232.1	109997	95895.7	110002	119360	127539	111151	88422.5	95971.3	52609	65023.1	67818.8	100946	105448	104815	-	-	-	-	-	-	-	-	-	-	-	-	-	-	-	-	-	-
pmb3101	175.06	115.04	176.069	C7H12O5	[M-H]-	2-Isopropylmalic Acid	2-异丙基苹果酸	Organic acids	有机酸	Organic acids	有机酸	49601-06-1	2	2.64088e+06	5.55012e+06	6.08909e+06	7.89357e+06	7.94635e+06	8.00666e+06	2.02926e+07	2.13603e+07	2.18143e+07	1.57921e+07	1.5366e+07	1.6049e+07	5.78996e+06	5.61548e+06	5.57302e+06	1.25459e+07	1.21864e+07	1.2771e+07	C02504	ko00290,ko00620,ko01100,ko01110,ko01210,ko01230	1.23045	0.000674761	0.267516	-1.9023	down	-	-	-	-	-	-	-	-	-	-	1.64458
Hmmp001310	188.07	118.07	187.063	C11H9NO2	[M+H]+	3-Indoleacrylic acid	3-吲哚丙烯酸	Alkaloids	生物碱	Plumerane	吲哚类生物碱	1204-06-4	1	1.39987e+06	2.36273e+06	2.26527e+06	2.50232e+06	2.58697e+06	2.66871e+06	2.88812e+06	2.58775e+06	3.03407e+06	2.92322e+06	2.53877e+06	2.69303e+06	1.18557e+06	1.08018e+06	1.19697e+06	2.62864e+06	2.58185e+06	2.70607e+06	C21283	-	1.22072	0.003654	0.406903	-1.29724	down	-	-	-	-	-	-	-	-	-	-	-
pme1178	284.1	152.06	283.092	C10H13N5O5	[M+H]+	Guanosine	鸟苷	Nucleotides and derivatives	核苷酸及其衍生物	Nucleotides and derivatives	核苷酸及其衍生物	118-00-3	1	1.43459e+07	1.60993e+07	1.81853e+07	9.82451e+06	1.01646e+07	9.62271e+06	1.80296e+07	1.88158e+07	2.18007e+07	2.30058e+07	2.10805e+07	1.80063e+07	1.26322e+07	1.25745e+07	1.21343e+07	1.54689e+07	1.48698e+07	1.48054e+07	C00387	ko00230,ko01100,ko01232,ko02010	-	-	-	-	-	-	-	-	-	-	-	-	-	-	-	-
Lmhp001670	231.17	72.08	230.163	C11H22N2O3	[M+H]+	L-Valyl-L-Leucine	L-缬氨酰-L-亮氨酸	Amino acids and derivatives	氨基酸及其衍生物	Amino acids and derivatives	氨基酸及其衍生物	3989-97-7	3	371984	613385	868974	200544	265538	248138	261898	317340	835331	1.36933e+06	492337	283757	398190	337933	370097	331691	319001	317312	-	-	-	-	-	-	-	-	-	-	-	-	1.29111	0.115343	0.385161	-1.37647	down	-
mws1060	267.07	135.03	268.081	C10H12N4O5	[M-H]-	9-(Arabinosyl)hypoxanthine	9-(阿拉伯糖基)次黄嘌呤	Nucleotides and derivatives	核苷酸及其衍生物	Nucleotides and derivatives	核苷酸及其衍生物	7013-16-3	2	214851	112360	114634	67751.6	64773.5	79570.1	255524	229821	240992	216311	221981	217114	544392	536887	528930	221012	227786	217082	-	-	1.22763	2.75721e-05	2.21689	1.14854	up	-	-	-	-	-	1.24424	0.149348	0.480021	-1.05883	down	-
Lmbn001365	146.08	102.06	147.089	C6H13NO3	[M-H]-	N-Hydroxy-L-isoleucine	N-羟基-L-异亮氨酸	Amino acids and derivatives	氨基酸及其衍生物	Amino acids and derivatives	氨基酸及其衍生物	-	3	91404.8	70445.3	70151.2	96409.2	108903	74927.4	77693.1	57417.9	61736.3	75409	67411.5	86656.3	154791	174013	192797	73031.9	70140.6	73346.7	C20310	ko00460,ko01110	1.20209	0.0027384	2.64977	1.40587	up	-	-	-	-	-	-	-	-	-	-	-
pma0948	138.09	120.08	137.084	C8H11NO	[M+H]+	Phenylethanolamine	苯基乙醇胺	Alkaloids	生物碱	Alkaloids	生物碱	7568-93-6	3	2.06831e+06	1.2869e+06	1.48319e+06	2.57963e+06	2.69579e+06	2.55288e+06	1.52314e+06	1.44738e+06	1.70533e+06	1.5736e+06	1.52859e+06	1.62468e+06	472417	481163	486616	1.50917e+06	1.50832e+06	1.44531e+06	C02735	-	1.22644	0.00489851	0.308007	-1.69896	down	-	-	-	-	-	-	-	-	-	-	-
HX1355	713.26	177.05	712.252	C40H40O12	[M+H]+	Boehmenan	赤麻木脂素	Lignans and Coumarins	木脂素和香豆素	Lignans	木脂素	-	3	362682	82749.2	86292.2	483795	462938	417148	254197	294077	293373	338296	316642	329625	124725	131817	118957	280493	275286	289050	-	-	1.21969	0.00442362	0.446149	-1.1644	down	-	-	-	-	-	1.14312	0.0900228	2.56502	1.35897	up	-
Lmsn012425	471.35	277.22	472.355	C30H48O4	[M-H]-	3,7-Dihydroxyolean-12-en-28-oic acid (Rubusic acid)	3,7-二羟基齐墩果-12-烯-28-酸	Terpenoids	萜类	Triterpene	三萜	23984-26-1	2	1.15802e+07	4.2486e+06	4.85876e+06	7.61121e+06	6.96436e+06	6.87423e+06	4.60687e+06	4.26761e+06	4.47856e+06	5.27843e+06	5.10495e+06	4.62681e+06	2.8708e+07	2.78946e+07	2.57552e+07	1.196e+07	1.14925e+07	1.20291e+07	-	-	1.23003	0.00129896	6.16772	2.62474	up	-	-	-	-	-	-	-	-	-	-	-
pmp001311	627.16	303.1	626.148	C27H30O17	[M+H]+	6-Hydroxykaempferol-7,6-O-Diglucoside	6-羟基山柰酚-7,6-O-二葡萄糖苷	Flavonoids	黄酮	Flavonols	黄酮醇	-	3	113860	462669	435774	143572	123353	133985	176097	188268	177005	156103	161215	169156	9	9	9	218873	228083	218296	-	-	1.23115	0.00047024	4.98734e-05	-14.2914	down	-	-	-	-	-	-	-	-	-	-	-
pme1002	138.09	103.05	137.084	C8H11NO	[M+H]+	L-Tyramine	L-酪胺	Alkaloids	生物碱	Alkaloids	生物碱	51-67-2	1	6.0164e+07	3.07373e+07	3.77722e+07	7.0006e+07	7.28463e+07	7.42657e+07	3.93983e+07	4.14168e+07	4.66624e+07	4.22418e+07	3.97785e+07	4.38257e+07	1.2287e+07	1.18299e+07	1.15006e+07	4.08151e+07	4.11357e+07	3.92602e+07	C00483	ko00350,ko00950,ko01100,ko01110,ko01240	1.22685	0.00459171	0.279402	-1.83958	down	-	-	-	-	-	-	-	-	-	-	-
Lsxp211202	192.1	177.08	191.095	C11H13NO2	[M+H]+	Hydrohydrastinine(ISO1)	氢乙种北美黄连碱(ISO1)	Alkaloids	生物碱	Alkaloids	生物碱	-	2	1.71646e+07	5.96988e+06	6.84291e+06	2.13229e+07	1.92758e+07	2.15871e+07	1.3562e+07	1.3755e+07	1.51349e+07	1.446e+07	1.38696e+07	1.49846e+07	1.802e+06	1.85884e+06	1.90109e+06	1.10895e+07	1.15975e+07	1.157e+07	-	-	1.23017	0.00156888	0.131017	-2.93217	down	-	-	-	-	-	1.15409	0.0907399	2.07442	1.05271	up	-
MWS5159	212.02	168	211.013	C9H9NOS2	[M+H]+	2-(2-Benzothiazolylthio)ethanol	2-(2-苯并噻唑基硫代)乙醇	Alkaloids	生物碱	Alkaloids	生物碱	4665-63-8	1	11266.1	1.17686e+07	1.25029e+07	9503.54	2441.23	7808.87	408492	442962	418774	23280.6	13951.3	13283.5	3931.4	4231.9	4029.3	1.89483e+06	1.85501e+06	1.80242e+06	-	-	1.23105	0.00059259	0.00959875	-6.70294	down	1.78437	0.000218502	0.0397688	-4.65222	down	1.10572	0.18372	0.000813482	-10.2636	down	1.23416
Lmbn005822	313.24	223.21	314.246	C18H34O4	[M-H]-	9,10-DHOME; (12Z)-9,10-Dihydroxyoctadec-12-enoic acid	9,10-二羟基十八烷基-12-烯酸	Lipids	脂质	Free fatty acids	游离脂肪酸	263399-34-4	3	34368.2	9404.04	10724.3	19010.3	20443	16909.5	5976.87	6210.92	8416.58	14812.8	11752.6	11184.6	15250.6	13789.8	15071.1	13664.1	14093.6	13408.9	C14828	ko00591	1.18199	0.00235596	2.14088	1.09821	up	-	-	-	-	-	-	-	-	-	-	-
pme2596	184.06	148.04	183.053	C8H9NO4	[M+H]+	4-Pyridoxic acid	4-吡哆酸	Others	其它类	Vitamin	维生素	82-82-6	3	47847.2	59875.9	64439.4	51275.3	51127.4	49601.2	47850.6	41183	56382.9	96539.3	43822.1	74120.1	33064.9	29812.1	28413.2	43985.3	43668.2	45769.1	C00847	ko00750,ko01100	-	-	-	-	-	-	-	-	-	-	-	-	-	-	-	-
Zmsp001834	169.05	65	168.042	C8H8O4	[M+H]+	2,6-Dimethoxy-1,4-benzoquinone*	2,6-二甲氧基-1,4-苯醌*	Quinones	醌类	Quinones	醌类	530-55-2	1	4.10763e+06	2.1427e+06	3.32867e+06	3.6329e+06	3.55938e+06	3.71001e+06	3.65597e+06	4.18642e+06	4.05666e+06	3.94357e+06	3.46392e+06	4.24917e+06	940806	1.43106e+06	812662	3.755e+06	3.94357e+06	3.89834e+06	C10331	-	1.19186	0.00034693	0.267629	-1.90169	down	-	-	-	-	-	-	-	-	-	-	-
pmp001198	132.1	57.03	131.095	C6H13NO2	[M+H]+	6-Deoxyfagomine	6-脱氧荞麦碱	Alkaloids	生物碱	Piperidine alkaloids	哌啶类生物碱	197449-09-5	1	4.26266e+06	8.9985e+06	9.41998e+06	3.73244e+06	4.27938e+06	4.14457e+06	6.14034e+06	6.38809e+06	6.94402e+06	5.95661e+06	6.30114e+06	6.01317e+06	9.06436e+06	8.92393e+06	8.62555e+06	6.7458e+06	6.42133e+06	6.51181e+06	-	-	-	-	-	-	-	-	-	-	-	-	-	-	-	-	-	-
Lmhp008718	506.32	184.07	505.317	C25H48NO7P	[M+H]+	LysoPC 17:2	溶血磷脂酰胆碱 17:2	Lipids	脂质	LPC	溶血磷脂酰胆碱	-	1	344703	1.06385e+06	593498	412901	376837	415188	799059	805879	802366	610963	482958	493182	972808	1.00607e+06	1.00501e+06	661237	691119	691845	-	-	-	-	-	-	-	-	-	-	-	-	-	-	-	-	-	-
Zaxn005611	315.2	315.2	316.24	C21H32O2	[M-H]-	Methyl abieta	松香酸甲酯	Terpenoids	萜类	Ditepenoids	二萜	-	2	4.43008e+06	241168	210180	1.35791e+06	1.35511e+06	1.44465e+06	636698	608706	831771	224047	45525.8	24591	1.41193e+06	1.45355e+06	1.48283e+06	909313	954403	918455	-	-	1.19153	0.00523948	2.09337	1.06583	up	1.57557	0.00337958	0.141617	-2.81993	down	-	-	-	-	-	1.24406
Lmbn005369	295.23	195.14	296.235	C18H32O3	[M-H]-	13(S)-HODE;13(S)-Hydroxyoctadeca-9Z,11E-dienoic acid*	13-羟基十八烷基-9,11-二烯酸*	Lipids	脂质	Free fatty acids	游离脂肪酸	10219-69-9	1	8.79629e+06	2.06442e+06	2.38907e+06	2.00859e+06	2.25412e+06	2.1444e+06	1.12342e+06	1.22555e+06	2.22382e+06	3.99388e+06	2.50668e+06	889927	988652	1.0712e+06	1.10356e+06	1.75112e+06	1.80518e+06	1.71518e+06	C14762	ko00591	-	-	-	-	-	-	-	-	-	-	-	-	-	-	-	-
mws0192	117.02	73.03	118.027	C4H6O4	[M-H]-	Succinic acid	琥珀酸	Organic acids	有机酸	Organic acids	有机酸	110-15-6	1	1.34238e+06	9.05138e+06	1.63293e+06	1.05096e+07	5.20047e+06	1.19068e+07	3.11136e+06	1.0115e+07	9.57157e+06	9.38488e+06	9.1234e+06	9.64891e+06	6.5264e+06	1.56057e+06	5.34748e+06	9.73214e+06	9.97088e+06	1.02482e+07	C00042	ko00020,ko00190,ko00250,ko00310,ko00350,ko00360,ko00620,ko00630,ko00640,ko00650,ko00760,ko00920,ko01100,ko01110,ko01200	-	-	-	-	-	-	-	-	-	-	1.01015	0.187694	2.2963	1.19931	up	1.23896
Lmqn001932	579.21	417.16	580.216	C28H36O13	[M-H]-	Syringaresinol-4'-O-glucoside	丁香树脂酚-4'-O-葡萄糖苷	Lignans and Coumarins	木脂素和香豆素	Lignans	木脂素	7374-79-0	3	25565.1	69747.4	62594.9	48132.4	46697	47092.4	83790.5	93618.5	99748.3	87684.9	84509.5	80806.6	26062.8	27903.6	44415.2	58921.2	56636.8	56098.8	C10890	-	1.16864	0.00162944	0.354967	-1.49424	down	-	-	-	-	-	-	-	-	-	-	-
Lcyn000106	551.18	193.05	552.184	C26H32O13	[M-H]-	Dichotomoside A	银柴胡新木质素-β-D-葡萄糖苷A	Lignans and Coumarins	木脂素和香豆素	Lignans	木脂素	-	1	102241	373742	368001	156956	160762	170129	236236	237995	245887	292170	281816	247753	347636	344057	341822	302557	319007	310179	-	-	-	-	-	-	-	-	-	-	-	-	-	-	-	-	-	-
Hmmp002240	963.27	801.23	962.254	C40H50O27	[M+H]+	Isorhamnetin-3-O-rutinoside-7-O-(2''-O-glucosyl)glucuronate	异鼠李素-3-O-芸香糖苷-7-O-(2''-O-葡萄糖基)葡萄糖醛酸	Flavonoids	黄酮	Flavonols	黄酮醇	-	3	4959.05	7967.62	26199.6	9	9	9	15690.1	3901.52	25650.4	27089.5	16727.1	9	316758	510402	406090	82537.5	87035.1	84318.6	-	-	1.17217	0.0183589	27.259	4.76866	up	-	-	-	-	-	1.46765	0.188485	0.000690073	-10.501	down	-
Lmhp008833	494.32	184.07	493.317	C24H48NO7P	[M+H]+	LysoPC 16:1(2n isomer)*	溶血磷脂酰胆碱 16:1(2n异构)*	Lipids	脂质	LPC	溶血磷脂酰胆碱	-	1	314683	1.61573e+06	1.07946e+06	327622	329076	325415	589722	569720	524680	450448	352799	333402	1.04892e+06	1.0125e+06	1.01982e+06	720491	704724	682833	-	-	-	-	-	-	-	-	-	-	-	-	-	-	-	-	-	1.13979
pme3096	118.01	74.02	119.022	C3H5NO4	[M-H]-	Aminomalonic acid	氨基丙二酸	Organic acids	有机酸	Organic acids	有机酸	1068-84-4	3	3.32163e+06	9.1958e+06	1.7702e+06	1.22256e+07	4.29269e+06	1.3752e+07	4.17386e+06	1.08605e+07	9.07319e+06	1.00321e+07	9.68481e+06	1.04418e+07	7.61379e+06	1.76695e+06	9.50477e+06	1.09815e+07	1.0727e+07	1.13183e+07	C00872	-	-	-	-	-	-	-	-	-	-	-	-	-	-	-	-	1.23513
pmf0348	187.13	97.06	188.141	C10H20O3	[M-H]-	2,6-Dimethyl-7-octene-2,3,6-triol	2,6-二甲基-7-辛烯-2,3,6-三醇	Others	其它类	Saccharides	糖类	73815-21-1	3	211199	180524	267136	212632	229122	238832	633960	555114	858732	495435	277436	140710	91205.9	104641	123169	229813	242583	235633	-	-	1.21316	0.0230617	0.155784	-2.68238	down	1.37605	0.052442	0.446127	-1.16447	down	-	-	-	-	-	-
mws0126	524.37	184.07	523.364	C26H54NO7P	[M+H]+	LysoPC 18:0	溶血磷脂酰胆碱 18:0	Lipids	脂质	LPC	溶血磷脂酰胆碱	19420-57-6	2	2.58108e+06	3.41461e+06	4.38202e+06	2.33998e+06	2.14418e+06	1.95438e+06	2.2374e+06	1.52548e+06	2.09612e+06	2.62865e+06	2.49235e+06	1.82757e+06	5.94051e+06	6.52119e+06	6.15431e+06	3.44747e+06	3.63535e+06	3.5848e+06	-	-	1.20688	0.000151114	3.17734	1.66782	up	-	-	-	-	-	-	-	-	-	-	-
mws1155	181.07	101.02	182.079	C6H14O6	[M-H]-	D-Mannitol	D-甘露醇	Others	其它类	Saccharides	糖类	69-65-8	1	4.88986e+06	6.68109e+06	6.52589e+06	5.88706e+06	5.23511e+06	5.08736e+06	11157797	1.0466e+07	1.10555e+07	8.50059e+06	9.12578e+06	8.59817e+06	1.15714e+07	1.16852e+07	1.14428e+07	8.82134e+06	9.07984e+06	8.59607e+06	C00392	ko00051,ko01100,ko02010	-	-	-	-	-	-	-	-	-	-	-	-	-	-	-	-
HJN003	385.11	223.06	386.121	C17H22O10	[M-H]-	1-O-Sinapoyl-β-D-glucose	1-O-芥子酰-D-葡萄糖	Phenolic acids	酚酸类	Phenolic acids	酚酸类	-	2	3.23409e+06	1.0705e+07	1.0562e+07	3.91731e+06	3.61321e+06	3.11671e+06	5.04232e+06	5.47066e+06	5.52132e+06	4.69129e+06	5.27427e+06	5.7989e+06	2.65563e+07	2.70874e+07	2.80169e+07	8.58398e+06	8.79377e+06	8.32169e+06	C01175	ko00940,ko01110	1.23007	8.90491e-05	5.09286	2.34848	up	-	-	-	-	-	-	-	-	-	-	-
pmd0146	548.37	184.07	547.364	C28H54NO7P	[M+H]+	LysoPC 20:2(2n isomer)*	溶血磷脂酰胆碱 20:2(2n异构)*	Lipids	脂质	LPC	溶血磷脂酰胆碱	-	3	861008	927386	876378	768887	641941	708820	580944	571578	560999	751051	672839	565823	1.17416e+06	1.17221e+06	1.09804e+06	819461	846778	865979	-	-	1.22804	0.00118627	2.01014	1.0073	up	-	-	-	-	-	-	-	-	-	-	-
pme0183	152.06	135.03	151.049	C5H5N5O	[M+H]+	Isoguanine	异鸟嘌呤	Nucleotides and derivatives	核苷酸及其衍生物	Nucleotides and derivatives	核苷酸及其衍生物	3373-53-3	3	878366	319455	344078	292667	350673	328974	174505	165478	242216	424254	213957	219662	139147	124408	134329	208753	197780	205758	-	-	-	-	-	-	-	-	-	-	-	-	-	-	-	-	-	-
pmp000463	314.18	299.15	313.168	C19H23NO3	[M+H]+	Lotusine	牛角花素	Alkaloids	生物碱	Isoquinoline alkaloids	异喹啉类生物碱	6871-67-6	2	1.9354e+07	7.00177e+06	7.49719e+06	1.15186e+07	1.41541e+07	1.44346e+07	1.17076e+07	1.19509e+07	1.29593e+07	1.3221e+07	1.21619e+07	1.28468e+07	1.22092e+06	1.08191e+06	1.26531e+06	1.40018e+07	1.47482e+07	1.41332e+07	C17567	-	1.22969	0.000986226	0.0974426	-3.3593	down	-	-	-	-	-	-	-	-	-	-	-
pmb0876	454.29	313.27	453.286	C21H44NO7P	[M+H]+	LysoPE 16:0*	溶血磷脂酰乙醇胺 16:0*	Lipids	脂质	LPE	溶血磷脂酰乙醇胺	53862-35-4	1	1.68026e+07	1.18594e+07	1.41636e+07	1.02127e+07	1.01408e+07	9.34401e+06	7.03267e+06	5.42125e+06	7.59595e+06	1.3351e+07	1.33268e+07	8.45026e+06	2.3075e+07	2.23146e+07	22701895	1.45551e+07	1.53909e+07	1.49672e+07	-	-	1.21542	0.000618501	3.3961	1.76388	up	-	-	-	-	-	-	-	-	-	-	-
pmb0855	496.34	184.07	495.332	C24H50NO7P	[M+H]+	LysoPC 16:0	溶血磷脂酰胆碱 16:0	Lipids	脂质	LPC	溶血磷脂酰胆碱	17364-16-8	1	1.03225e+07	1.17001e+07	1.42488e+07	7.11132e+06	7.55561e+06	7.21308e+06	5.30531e+06	3.37271e+06	6.16747e+06	8.9783e+06	7.43197e+06	5.13797e+06	1.45341e+07	1.51069e+07	1.55996e+07	9.94462e+06	9.63849e+06	9.40273e+06	-	-	1.17496	0.00293066	3.04742	1.60759	up	-	-	-	-	-	-	-	-	-	-	-
HJKP000649	136.07	91.05	135.068	C8H9NO	[M+H]+	N-benzylformamide	正苄基甲酰胺	Alkaloids	生物碱	Alkaloids	生物碱	6343-54-0	2	3.63004e+06	6.05992e+06	7.77555e+06	5.89543e+06	7.19779e+06	6.54566e+06	1.04018e+07	1.06986e+07	1.18422e+07	9.32938e+06	1.02442e+07	1.18033e+07	5.12321e+06	4.77679e+06	5.30983e+06	9.71073e+06	9.3674e+06	9.18855e+06	C15561	-	1.22081	0.00248326	0.461707	-1.11495	down	-	-	-	-	-	-	-	-	-	-	-
mws0255	112.05	95.02	111.043	C4H5N3O	[M+H]+	Cytosine	胞嘧啶	Nucleotides and derivatives	核苷酸及其衍生物	Nucleotides and derivatives	核苷酸及其衍生物	71-30-7	3	2.02841e+06	593675	686328	770585	777298	758300	352158	373786	476648	609455	368104	346312	219471	250779	245140	544064	575156	565166	C00380	ko00240,ko01100,ko01232	-	-	-	-	-	-	-	-	-	-	-	-	-	-	-	1.21129
Lmhp010190	522.36	184.07	521.348	C26H52NO7P	[M+H]+	LysoPC 18:1(2n isomer)	溶血磷脂酰胆碱 18:1(2n异构)	Lipids	脂质	LPC	溶血磷脂酰胆碱	-	1	7.21198e+06	5.68526e+06	5.50845e+06	5.34982e+06	5.54614e+06	5.14144e+06	7.83634e+06	8.3008e+06	7.40115e+06	8.17752e+06	6.46623e+06	4.20332e+06	1.78483e+07	1.70722e+07	1.65435e+07	8.3196e+06	8.52136e+06	8.05303e+06	-	-	1.22417	8.67129e-05	2.18639	1.12855	up	-	-	-	-	-	-	-	-	-	-	-
Lmhp012042	355.28	263.24	354.277	C21H38O4	[M+H]+	2-Linoleoylglycerol*	2-亚油酰甘油酯*	Lipids	脂质	Glycerol ester	甘油酯	3443-82-1	1	2.14679e+06	943600	1.10305e+06	1.62427e+06	1.4651e+06	1.63454e+06	2.17633e+06	2.21922e+06	2.2e+06	1.97245e+06	1.70259e+06	1.70752e+06	3.44162e+06	3.48962e+06	3.38401e+06	2.3548e+06	2.34985e+06	2.4699e+06	-	-	-	-	-	-	-	-	-	-	-	-	-	-	-	-	-	-
Jmwn004308	637.21	475.16	638.221	C30H38O15	[M-H]-	4-Dihydroxyphenethoxy-8-O-β-D-[6-O-(4-O-β-D-glucopyranosyl)-feruloyl]glucopyranoside	4-二羟苯乙氧基-8-O-β-D-[6-O-(4-O-β-D-吡喃葡萄糖基)-阿魏酰基]吡喃糖苷	Phenolic acids	酚酸类	Phenolic acids	酚酸类	-	3	79521.6	80018	81201.3	46031	48206.6	45424.3	153885	130728	140784	117712	129592	125877	122492	124933	59822.1	95808.2	90456.7	92795.1	-	-	-	-	-	-	-	-	-	-	-	-	-	-	-	-	-	-
Zmyn004676	293.21	113.1	294.219	C18H30O3	[M-H]-	17-Hydroxylinolenic acid	17-羟基亚麻酸	Lipids	脂质	Free fatty acids	游离脂肪酸	-	2	3.90458e+06	1.23948e+06	1.47431e+06	934513	948709	907914	484867	557662	996125	1.54297e+06	828165	409065	334223	338093	348804	783036	753329	740239	C16346	ko00592	-	-	-	-	-	-	-	-	-	-	1.05889	0.272958	0.421726	-1.24562	down	1.16186
pmc0960	544.34	184.07	543.332	C28H50NO7P	[M+H]+	LysoPC 20:4	溶血磷脂酰胆碱 20:4	Lipids	脂质	LPC	溶血磷脂酰胆碱	-	3	8546.88	2.52468e+06	1.18481e+06	13873.8	13933.2	12871.5	40944	32327.9	31185	12394.8	8057.43	13465.9	2111.52	6499.55	4522.71	231476	218692	222883	-	-	1.17254	0.00441284	0.125734	-2.99155	down	1.7235	0.00627415	0.32471	-1.62278	down	-	-	-	-	-	1.23535
mws4002	154.09	137.06	153.079	C8H11NO2	[M+H]+	Dopamine	多巴胺	Alkaloids	生物碱	Phenolamine	酚胺	51-61-6	2	9.82176e+06	4.07622e+07	4.39416e+07	6.51104e+06	6.65607e+06	5.84466e+06	7.15775e+06	8.92188e+06	5.47206e+06	2.65061e+07	2.51606e+07	2.03384e+07	1.50377e+07	1.65617e+07	16059295	1.31226e+07	1.26788e+07	1.34379e+07	C03758	ko00350,ko00950,ko00965,ko01100,ko01110	1.15887	0.00541227	2.21136	1.14494	up	1.73196	0.00394875	3.34104	1.7403	up	1.21485	0.146756	0.201128	-2.31381	down	-
MWSCX015	165.05	91.05	164.047	C9H8O3	[M+H]+	Caffeic aldehyde	咖啡醛	Phenolic acids	酚酸类	Phenolic acids	酚酸类	141632-15-7	2	199411	278620	376747	241759	227377	225116	147294	258284	390313	947378	458358	499239	254839	372674	348268	328455	313163	330514	C10945	ko00940,ko01110	-	-	-	-	-	1.38825	0.127646	2.39351	1.25913	up	-	-	-	-	-	1.40898
pmn001367	315.07	153.02	316.079	C13H16O9	[M-H]-	Protocatechuic acid-4-O-glucoside	原儿茶酸-4-O-葡萄糖苷	Phenolic acids	酚酸类	Phenolic acids	酚酸类	-	1	6.24099e+06	4.44707e+06	4.50955e+06	1.54974e+06	1.6252e+06	1.78679e+06	3.00478e+06	3.34723e+06	3.59339e+06	2.15532e+06	1.46031e+06	1.45323e+06	6.2525e+06	6.22662e+06	5.67562e+06	3.03921e+06	3.17625e+06	3.21943e+06	-	-	-	-	-	-	-	-	-	-	-	-	1.44485	0.0270138	0.326481	-1.61493	down	1.71853
pmb0889	279.23	95.09	278.225	C18H30O2	[M+H]+	Punicic acid (9Z,11E,13Z-octadecatrienoic acid)	石榴酸 (9Z,11E,13Z-十八碳三烯酸)	Lipids	脂质	Free fatty acids	游离脂肪酸	544-72-9	3	1.19557e+07	3.76272e+06	5.0536e+06	3.55831e+06	3.75115e+06	3.31429e+06	1.39876e+06	1.65754e+06	3.48178e+06	8.27351e+06	3.66539e+06	1.24933e+06	2.30486e+06	2.49617e+06	2.50534e+06	2.74838e+06	2.65844e+06	2.82251e+06	C08364	-	-	-	-	-	-	-	-	-	-	-	-	-	-	-	-	-
Hmbp003957	957.47	275.11	956.462	C47H72O20	[M+H]+	Glaucoside H	白前苷 H	Others	其它类	Lactones	内酯类化合物	87741-80-8	2	2.35996e+06	5.07859e+06	3.99948e+06	2.60486e+06	2.31006e+06	2.28417e+06	1.75064e+06	1.49252e+06	1.8914e+06	1.87932e+06	992232	1.3161e+06	1.539e+06	1.65923e+06	1.64111e+06	2.0059e+06	2.05049e+06	1.93169e+06	-	-	-	-	-	-	-	-	-	-	-	-	-	-	-	-	-	1.57227
Lmhp009890	546.36	184.07	545.348	C28H52NO7P	[M+H]+	LysoPC 20:3	溶血磷脂酰胆碱 20:3	Lipids	脂质	LPC	溶血磷脂酰胆碱	1199257-41-4	2	22342.1	659230	213891	22149.9	34889.4	24213	18142.9	19839.3	22941.1	14438.3	13044.7	16811.6	38322.2	34511.1	30728.9	73947.2	78342.9	77424	-	-	-	-	-	-	-	-	-	-	-	-	-	-	-	-	-	1.38103
MWStz070	182.08	91.05	181.074	C9H11NO3	[M+H]+	N-(2-Hydroxy-4-methoxyphenyl)acetamide	N-(2-羟基-4-甲氧基苯基)乙酰胺	Alkaloids	生物碱	Phenolamine	酚胺	58469-06-0	1	2.49984e+06	3.5648e+06	5.29908e+06	4.23568e+06	4.97144e+06	4.39828e+06	7.63591e+06	8.60414e+06	8.27372e+06	7.28925e+06	7.17717e+06	8.19486e+06	3.64578e+06	3.71067e+06	3.66445e+06	6.11506e+06	5.99916e+06	5.7603e+06	-	-	1.22675	0.00383421	0.44958	-1.15335	down	-	-	-	-	-	-	-	-	-	-	-
Lmhp010162	468.31	327.29	467.301	C22H46NO7P	[M+H]+	LysoPE 17:0	溶血磷脂酰乙醇胺 17:0	Lipids	脂质	LPE	溶血磷脂酰乙醇胺	-	2	29535.8	18846.9	26378.7	24732.4	26887.8	26364.8	19110.1	12122.5	14848.7	40999.9	38890.9	14869.3	26865.5	25270.2	23252.9	31790.6	33700.5	33289.7	-	-	-	-	-	-	-	1.20276	0.187118	2.05637	1.0401	up	-	-	-	-	-	-
mws0289	480.31	339.29	479.301	C23H46NO7P	[M+H]+	LysoPE 18:1*	溶血磷脂酰乙醇胺 18:1*	Lipids	脂质	LPE	溶血磷脂酰乙醇胺	89576-29-4	3	1.04814e+06	621307	717454	414063	383768	373806	308659	369564	432270	1.32551e+06	1.25372e+06	545351	1.43782e+06	1.32443e+06	1.45004e+06	763933	719098	750895	-	-	1.21702	4.68378e-05	3.79317	1.92341	up	1.52821	0.111554	2.81369	1.49246	up	1.34605	0.0872558	0.49086	-1.02662	down	-
Qmkp093004	146.06	91.05	145.053	C9H7NO	[M+H]+	Indole-3-carboxaldehyde	吲哚-3-甲醛	Alkaloids	生物碱	Plumerane	吲哚类生物碱	487-89-8	1	1.10861e+07	2.12465e+07	1.78674e+07	2.12865e+07	2.13526e+07	2.10567e+07	2.32633e+07	2.33884e+07	2.47269e+07	2.21255e+07	2.19779e+07	2.35771e+07	1.00462e+07	8.75155e+06	1.06368e+07	2.70988e+07	2.55412e+07	25892615	C08493	-	1.21967	5.35858e-05	0.412373	-1.27798	down	-	-	-	-	-	-	-	-	-	-	-
Lmlp002990	595.17	313.07	594.159	C27H30O15	[M+H]+	Isosaponarin(Isovitexin-4'-O-glucoside)	异皂草苷(异牡荆黄素-4'-O-葡萄糖苷)	Flavonoids	黄酮	Flavones	黄酮	19416-87-6	2	43240.4	1.09664e+06	1.05552e+06	23130.4	24785.8	16558.3	1.29313e+06	1.33822e+06	1.78551e+06	1.01562e+06	1.17122e+06	1.36368e+06	3.18107e+07	3.15473e+07	3.26186e+07	8.45978e+06	8.9998e+06	8.81331e+06	-	-	1.22854	5.09299e-06	21.7296	4.44159	up	-	-	-	-	-	1.17678	0.175322	0.0293679	-5.08961	down	-
Lmcp000611	144.08	84.06	143.07	C5H9N3O2	[M+H]+	2-Amino-4,5-dihydro-1H-imidazole-4-acetic acid	2-氨基-4,5-二氢-1H-咪唑-4-乙酸	Alkaloids	生物碱	Alkaloids	生物碱	69098-41-5	2	2.9568e+06	5.24587e+06	4.9688e+06	3.40119e+06	3.46669e+06	3.70985e+06	4.22065e+06	4.40376e+06	5.22062e+06	7.33478e+06	6.29921e+06	5.98395e+06	8.53733e+06	8.73485e+06	8.75981e+06	5.475e+06	5.14396e+06	5.27701e+06	-	-	-	-	-	-	-	-	-	-	-	-	-	-	-	-	-	-
Lhnp080307	328.15	192.1	327.147	C19H21NO4	[M+H]+	Sinoacutine	华青藤碱	Alkaloids	生物碱	Isoquinoline alkaloids	异喹啉类生物碱	4090-18-0	1	4.95565e+06	3.24773e+06	3.13775e+06	5.46624e+06	5.51861e+06	5.88901e+06	2.67999e+06	2.7304e+06	2.86196e+06	3.31396e+06	2.67221e+06	2.78236e+06	719756	919098	967704	3.25019e+06	3.31769e+06	3.45724e+06	C05179	ko00950,ko01100,ko01110	1.21487	7.3781e-05	0.315093	-1.66615	down	-	-	-	-	-	-	-	-	-	-	-
pmn001700	455.35	455.35	456.36	C30H48O3	[M-H]-	24,30-Dihydroxy-12(13)-ene-lupeol	24,30-二羟基-12(13)烯-羽扇豆醇	Terpenoids	萜类	Triterpene	三萜	-	2	978426	2.9013e+06	1.19561e+07	285004	338564	221255	57823.9	443683	4.23662e+06	1.21591e+07	5.13938e+06	64907.2	98478.8	93029.8	76022.5	85499.2	80406.6	81929.6	-	-	-	-	-	-	-	-	-	-	-	-	1.28341	0.277841	0.0533488	-4.2284	down	-
Zasn010461	269.25	269.25	270.256	C17H34O2	[M-H]-	Pentadecanoic acid,14-methyl-,methyl ester	14-甲基十五烷酸甲酯	Others	其它类	Others	其它	5129-60-2	1	487514	273679	505541	432533	497309	486941	653093	557576	787164	1.20041e+06	1.07825e+06	735280	464544	425730	456555	544341	561522	579964	-	-	-	-	-	-	-	-	-	-	-	-	-	-	-	-	-	1.57051
MWS2442	259.02	96.97	260.03	C6H13O9P	[M-H]-	D-Fructose 6-Phosphate	D-果糖-6-磷酸	Others	其它类	Saccharides	糖类	643-13-0	1	1.76217e+07	1.17393e+07	1.29638e+07	1.17392e+07	1.11546e+07	1.23196e+07	9.85452e+06	9.85274e+06	1.11088e+07	8.35784e+06	9.25142e+06	7.95883e+06	1.85544e+07	1.92265e+07	1.93975e+07	1.19363e+07	1.14495e+07	1.21925e+07	C00085	ko00052,ko00500,ko00710,ko01100,ko01110,ko01200	-	-	-	-	-	-	-	-	-	-	-	-	-	-	-	-
pmb0856	480.31	339.29	479.301	C23H46NO7P	[M+H]+	LysoPE 18:1(2n isomer)*	溶血磷脂酰乙醇胺 18:1(2n异构)*	Lipids	脂质	LPE	溶血磷脂酰乙醇胺	-	3	691695	372535	500350	275052	271816	257439	228091	238682	298296	927550	718363	384212	909884	941903	999149	475370	449651	450128	-	-	1.22084	4.29402e-05	3.72638	1.89777	up	1.54031	0.11403	2.65352	1.40791	up	-	-	-	-	-	-
HX1351	207.06	103.05	206.058	C11H10O4	[M+H]+	Scoparone	滨蒿内酯	Lignans and Coumarins	木脂素和香豆素	Coumarins	香豆素	120-08-1	3	1.34345e+06	4.18453e+06	4.34092e+06	1.37563e+06	1.46623e+06	1.51181e+06	2.7356e+06	2.89593e+06	3.32996e+06	2.75315e+06	2.88081e+06	2.84643e+06	5.78629e+06	5.84779e+06	6.12652e+06	3.35607e+06	3.15253e+06	3.3018e+06	C09311	ko00999	-	-	-	-	-	-	-	-	-	-	-	-	-	-	-	-
pmb2799	295.23	195.14	296.235	C18H32O3	[M-H]-	12,13-Epoxy-9-Octadecenoic Acid	12,13-环氧-9-十八碳烯酸	Lipids	脂质	Free fatty acids	游离脂肪酸	6799-85-5	3	88630	90056.3	149372	37700.1	37527.5	37414.8	31254	48898.1	126860	341795	152552	27803.9	58180.4	58762.4	68365	38143.6	35987.7	36185.6	C14826	ko00591,ko01100	-	-	-	-	-	-	-	-	-	-	1.41811	0.0696638	0.343361	-1.5422	down	-
HX1341	163.04	89.04	162.032	C9H6O3	[M+H]+	7-hydroxy-2H-1-benzopyran-2-one	7-羟基-2H-1-苯并吡喃-2-酮	Lignans and Coumarins	木脂素和香豆素	Coumarins	香豆素	-	2	772102	1.13495e+06	856830	816573	872310	836526	865350	877389	1.03752e+06	1.07762e+06	1.01205e+06	1.01732e+06	494305	417041	485684	1.09274e+06	1.16472e+06	1.14352e+06	-	-	-	-	-	-	-	-	-	-	-	-	-	-	-	-	-	-
pme0170	217.13	158.08	216.122	C8H16N4O3	[M+H]+	N-Acetyl-L-Arginine	N-乙酰-L-精氨酸	Amino acids and derivatives	氨基酸及其衍生物	Amino acids and derivatives	氨基酸及其衍生物	155-84-0	3	233544	323090	412930	302146	346117	285879	257221	258406	269482	295930	274084	261477	121844	192078	161753	317000	324048	303783	-	-	-	-	-	-	-	-	-	-	-	-	-	-	-	-	-	-
Wmcp000015	333.21	315.2	332.199	C20H28O4	[M+H]+	clerodermic acid	海州常山二萜酸	Terpenoids	萜类	Monoterpenoids	倍萜	-	2	63874.4	48045.9	51771.9	44666	41174.3	42984.1	96828.2	87737.8	98227.9	90431	82338.4	82856.6	18090.1	13968	18443.9	65751.2	62708	61738.7	-	-	1.22347	0.000388343	0.178582	-2.48534	down	-	-	-	-	-	-	-	-	-	-	-
pmb2507	213.02	96.97	214.024	C5H11O7P	[M-H]-	2-Deoxyribose-1-phosphate	2-脱氧核糖-1-磷酸	Nucleotides and derivatives	核苷酸及其衍生物	Nucleotides and derivatives	核苷酸及其衍生物	17210-42-3	3	435922	148856	148086	383554	354589	421172	241256	229282	268361	339751	294265	301037	191950	179036	175125	289179	306154	289189	C00672	ko00030,ko00240,ko01100	-	-	-	-	-	-	-	-	-	-	-	-	-	-	-	-
MWSmce183	151.04	77.04	152.047	C8H8O3	[M-H]-	D-Mandelic acid	D-扁桃酸	Organic acids	有机酸	Organic acids	有机酸	611-71-2	3	303953	20625.5	18577.3	222812	241184	243037	78865.5	90876.2	89325.1	108551	89041.7	108002	6042.45	9580.2	18797.3	101209	94827	96950.1	-	-	1.17409	0.0001518	0.132861	-2.91201	down	-	-	-	-	-	-	-	-	-	-	-
Hmgp002327	188.07	118.06	187.063	C11H9O2N	[M+H]+	3-amino-2-naphthoic acid	3-氨基-2-萘甲酸	Alkaloids	生物碱	Alkaloids	生物碱	-	1	1.55442e+06	2.23094e+06	2.15723e+06	2.40528e+06	2.5251e+06	2.44878e+06	2.94713e+06	2.87653e+06	3.01869e+06	2.79074e+06	2.56278e+06	3.00744e+06	1.13414e+06	1.04211e+06	1.29441e+06	2.82488e+06	2.70691e+06	2.64517e+06	-	-	1.21938	0.000172934	0.392503	-1.34922	down	-	-	-	-	-	-	-	-	-	-	-
pme1286	385.13	250	384.122	C14H20N6O5S	[M+H]+	S-(5'-Adenosy)-L-homocysteine	S-(5-腺苷)-L-高半胱氨酸	Amino acids and derivatives	氨基酸及其衍生物	Amino acids and derivatives	氨基酸及其衍生物	979-92-0	1	490830	245864	277620	368174	462490	403329	196552	206450	274373	242825	222129	194167	587221	633783	558816	321301	301675	318161	C00021	ko00270,ko01100,ko01230,ko01240	1.20119	0.000386676	2.62753	1.39371	up	-	-	-	-	-	-	-	-	-	-	-
MWS5206	181.05	135.04	182.058	C9H10O4	[M-H]-	4-Hydroxyphenyllactic Acid	4-羟苯基乳酸	Phenolic acids	酚酸类	Phenolic acids	酚酸类	306-23-0	1	1.89924e+07	3.81617e+07	3.18306e+07	3.80633e+07	1.55743e+07	4.25354e+07	2.98659e+07	2.92076e+07	3.05016e+07	3.45849e+07	3.45827e+07	3.64694e+07	1.84186e+07	1.49449e+07	1.89971e+07	3.47758e+07	3.71525e+07	3.64572e+07	C03672	-	-	-	-	-	-	-	-	-	-	-	-	-	-	-	-	-
pma0134	121.05	93.06	120.042	C4H8O4	[M+H]+	D-Threose	D-苏阿糖	Others	其它类	Saccharides	糖类	95-43-2	3	1.99205e+06	3.48009e+06	3.85568e+06	8.34126e+06	8.48423e+06	8.3055e+06	4.2448e+06	4.61875e+06	5.31372e+06	4.69154e+06	4.49626e+06	4.94268e+06	9	9	9	4.92182e+06	5.07468e+06	4.74237e+06	C06463	-	1.23107	0.00436303	1.90446e-06	-19.0022	down	-	-	-	-	-	1.36813	0.010918	2.6942	1.42986	up	-
Hmbn002692	517.16	175.04	518.164	C22H30O14	[M-H]-	6'-O-Feruloyl-D-sucrose	6'-O-阿魏酰-D-蔗糖	Phenolic acids	酚酸类	Phenolic acids	酚酸类	118230-77-6	3	50896	42733.6	71346.9	66832.4	68865	71285.8	257230	304944	294786	199138	229702	238708	18040	20078.6	16827.5	159089	165352	170380	-	-	1.22958	0.00283418	0.0641174	-3.96314	down	-	-	-	-	-	-	-	-	-	-	1.76361
Zmjn004133	311.22	293.21	312.23	C18H32O4	[M-H]-	9S-Hydroperoxy-10E,12Z-octadecadienoic acid	9S-氢过氧-10E,12Z-十八碳二烯酸	Lipids	脂质	Free fatty acids	游离脂肪酸	5502-91-0	3	788931	271154	469802	312844	337784	322866	90861	95776	148992	203942	149616	89043.2	156380	154183	108752	163920	153948	163131	C14827	ko00591,ko01100	-	-	-	-	-	-	-	-	-	-	-	-	-	-	-	1.49921
Zmbp002538	205.1	146.06	204.09	C11H12N2O2	[M+H]+	1-Methoxy-indole-3-acetamide	1-甲氧基-吲哚-3-乙酰胺	Alkaloids	生物碱	Plumerane	吲哚类生物碱	-	1	9.87124e+06	1.55532e+07	1.54319e+07	1.66631e+07	1.6414e+07	1.6059e+07	1.85362e+07	1.69567e+07	1.78079e+07	1.79599e+07	1.6628e+07	1.74542e+07	7.39834e+06	7.34694e+06	7.96196e+06	1.73014e+07	1.61531e+07	1.66062e+07	-	-	1.22617	0.000461922	0.426021	-1.231	down	-	-	-	-	-	-	-	-	-	-	-
mws0043	403.14	373.1	402.132	C21H22O8	[M+H]+	Nobiletin (5,6,7,8,3',4'-Hexamethoxyflavone)	川陈皮素 (5,6,7,8,3',4'-六甲氧基黄酮)	Flavonoids	黄酮	Flavones	黄酮	478-01-3	3	971763	6.21377e+06	9.97565e+06	38267.6	44447.1	36939.7	32951.6	646158	1.00979e+07	2.42414e+07	6.87966e+06	675345	69814.4	63996.5	78033.3	188993	189081	177900	C10112	-	-	-	-	-	-	-	-	-	-	-	1.41304	0.161557	0.00697238	-7.16413	down	-
Lsxp211212	328.15	192.1	327.147	C19H21NO4	[M+H]+	Scoulerine	金黄紫堇碱	Alkaloids	生物碱	Isoquinoline alkaloids	异喹啉类生物碱	6451-73-6	1	4.51633e+06	2.84077e+06	3.15861e+06	5.15443e+06	5.52485e+06	4.71095e+06	2.49643e+06	2.71326e+06	2.86095e+06	3.14303e+06	2.57462e+06	2.53922e+06	736056	897287	947431	3.51061e+06	3.3928e+06	3.63766e+06	C12326	-	1.21691	0.000405159	0.319773	-1.64488	down	-	-	-	-	-	-	-	-	-	-	-
pmb0854	518.32	184.07	517.317	C26H48NO7P	[M+H]+	LysoPC 18:3*	溶血磷脂酰胆碱 18:3*	Lipids	脂质	LPC	溶血磷脂酰胆碱	-	1	6.13838e+06	7.55438e+06	7.20599e+06	5.393e+06	5.02824e+06	4.85309e+06	3.39285e+06	3.22483e+06	3.57876e+06	4.71297e+06	4.16374e+06	3.80849e+06	1.69992e+07	1.63002e+07	1.60341e+07	8.01828e+06	7.86309e+06	8.4139e+06	-	-	1.23004	0.000121682	4.8383	2.2745	up	-	-	-	-	-	-	-	-	-	-	-
mws1608	447.09	357.06	448.101	C21H20O11	[M-H]-	Luteolin-6-C-glucoside (Isoorientin)	木犀草素-6-C-葡萄糖苷 (异荭草素)	Flavonoids	黄酮	Flavones	黄酮	4261-42-1	1	7493.99	170763	201234	6263	3955.37	6885.8	31753.5	32866.4	111973	369752	125544	53059.1	1.55683e+07	1.51073e+07	14521731	3.85063e+06	4.12787e+06	3.95355e+06	C01821	-	1.21871	0.000371201	255.941	7.99967	up	1.05135	0.324242	3.1052	1.63469	up	1.10572	0.182352	0.0450713	-4.47165	down	-
mws1333	341.11	113.02	342.116	C12H22O11	[M-H]-	Melibiose	蜜二糖	Others	其它类	Saccharides	糖类	585-99-9	1	1.87714e+06	913773	967695	476667	434197	488041	1.01791e+06	1.33631e+06	1.5564e+06	1.16944e+06	1.19632e+06	796716	1.48329e+06	1.6465e+06	1.54783e+06	956045	976861	910573	C05402	ko00052,ko01100,ko02010	-	-	-	-	-	-	-	-	-	-	1.32226	0.127813	0.372187	-1.4259	down	-
pmb2620	207.07	133.07	208.074	C11H12O4	[M-H]-	3,4-Dimethoxycinnamic acid	3,4-二甲氧基肉桂酸	Phenolic acids	酚酸类	Phenolic acids	酚酸类	2316-26-9	3	4815.89	10850.8	10185.5	5457.28	5462.89	5327.8	4298.46	5938.26	13051.5	31752.2	10674.1	7452.02	72449	59413.1	67163.8	16298.5	15843.7	17015.3	-	-	1.18018	0.000409828	8.54622	3.09529	up	-	-	-	-	-	-	-	-	-	-	-
mws0467	165.06	119.05	166.063	C9H10O3	[M-H]-	3-(4-Hydroxyphenyl)-propionic acid	3-(4-羟基苯基)丙酸	Phenolic acids	酚酸类	Phenolic acids	酚酸类	501-97-3	3	239060	161878	203402	190852	192005	155260	90337.5	156086	170029	174200	173865	203407	135110	67816.7	24589.7	155281	144838	147448	C01744	-	-	-	-	-	-	-	-	-	-	-	-	-	-	-	-	-
Wagp002530	177.06	117.03	176.047	C10H8O3	[M+H]+	2-Methoxy-1-benzofuran-5-carbaldehyde	2-甲氧基-1-苯并呋喃-5-甲醛	Others	其它类	Others	其它	-	1	136671	171283	157763	85746.8	97239.2	102886	91814.1	100241	147274	204241	143249	122874	1.27057e+06	1.15056e+06	1.30237e+06	297907	293076	277687	-	-	1.22186	0.000513801	10.9731	3.4559	up	-	-	-	-	-	-	-	-	-	-	-
pme3083	164.04	120.05	165.043	C8H7NO3	[M-H]-	2-(Formylamino)benzoic acid	2-(甲酰氨基)苯甲酸	Phenolic acids	酚酸类	Phenolic acids	酚酸类	3342-77-6	3	178889	276768	334604	179885	188979	202394	179550	193649	359227	712531	314076	344541	173029	202412	187308	181242	173958	187133	C05653	ko00380,ko01100	-	-	-	-	-	-	-	-	-	-	-	-	-	-	-	-
mws0250	182.08	136.08	181.074	C9H11NO3	[M+H]+	L-Tyrosine	L-酪氨酸	Amino acids and derivatives	氨基酸及其衍生物	Amino acids and derivatives	氨基酸及其衍生物	60-18-4	1	3.436e+06	5.63603e+06	7.35927e+06	5.60075e+06	6.44399e+06	5.95917e+06	9.95613e+06	1.0226e+07	1.12811e+07	9.24903e+06	8.85726e+06	1.06458e+07	4.76023e+06	4.61613e+06	4.4813e+06	7.88153e+06	7.47982e+06	7.35175e+06	C00082	ko00130,ko00261,ko00350,ko00360,ko00400,ko00460,ko00730,ko00940,ko00950,ko00965,ko00966,ko00970,ko00999,ko01100,ko01110,ko01210,ko01230,ko01240	1.22484	0.00357508	0.440439	-1.18299	down	-	-	-	-	-	-	-	-	-	-	-
pme1654	209.12	59.02	210.126	C12H18O3	[M-H]-	Jasmonic acid	茉莉酸	Organic acids	有机酸	Organic acids	有机酸	77026-92-7	3	913608	130122	160639	383590	468045	376153	111017	91839.4	178078	175712	98767.4	95569.1	45409.8	60574.8	42296.2	186592	181279	173414	C08491	ko00592,ko01100,ko01110,ko04075	1.10274	0.091238	0.389256	-1.36121	down	-	-	-	-	-	-	-	-	-	-	-
MWSmce052	455.36	455.36	456.36	C30H48O3	[M-H]-	3-Hydroxyurs-12-en-28-oic acid (3-Epiursolic acid)	3-羟基熊果-12-烯-28-酸 (3-表熊果酸)	Terpenoids	萜类	Triterpene	三萜	989-30-0	2	103143	372564	888829	36104.4	42948.2	27025.1	35666.5	69643	456475	1.13712e+06	424041	38047.4	23468.3	27148.4	19719.9	26107.9	26031.6	27779.4	-	-	-	-	-	-	-	-	-	-	-	-	1.29179	0.210353	0.077739	-3.68522	down	-
pme0040	136.06	119.04	135.054	C5H5N5	[M+H]+	Adenine	腺嘌呤	Nucleotides and derivatives	核苷酸及其衍生物	Nucleotides and derivatives	核苷酸及其衍生物	73-24-5	3	3.55677e+06	7.50434e+06	9.62147e+06	2.65237e+06	2.48615e+06	2.71118e+06	1.61492e+06	2.01189e+06	6.07864e+06	1.22137e+07	4.43427e+06	1.74748e+06	4.79599e+06	4.57124e+06	4.53295e+06	3.24476e+06	3.1893e+06	3.4228e+06	C00147	ko00230,ko00908,ko01100,ko01110,ko01232	-	-	-	-	-	-	-	-	-	-	1.23149	0.137599	0.379532	-1.39771	down	-
pmb0863	492.31	184.07	491.301	C24H46NO7P	[M+H]+	LysoPC 16:2(2n isomer)*	溶血磷脂酰胆碱 16:2(2n异构)*	Lipids	脂质	LPC	溶血磷脂酰胆碱	-	2	150019	698821	507448	199867	169245	180350	326731	370714	386098	271667	245520	223554	941258	908068	857277	468837	442806	475340	-	-	1.22115	0.000107556	2.49792	1.32073	up	-	-	-	-	-	-	-	-	-	-	-
pmn001612	753.22	529.2	754.232	C34H42O19	[M-H]-	(3-Mustard acyl)-fructosyl-α-D-(6-mustard acyl)glucoside	(3-芥子酰基)果糖基-α-D-(6-芥子酰基)葡萄糖苷	Phenolic acids	酚酸类	Phenolic acids	酚酸类	-	2	44226.7	541569	641359	89521.8	89974.9	62236.8	355248	492139	480495	333921	383311	366370	1.13801e+06	1.15578e+06	1.36266e+06	450184	428995	418388	-	-	1.19795	0.00183284	2.7536	1.46132	up	-	-	-	-	-	-	-	-	-	-	-
Zmjn003398	227.13	183.14	228.136	C12H20O4	[M-H]-	2-Dodecenedioic acid	2-十二烯二酸	Lipids	脂质	Free fatty acids	游离脂肪酸	6402-36-4	3	124419	59988.8	63410.1	38228.2	35807	40724.9	69241.9	95545.9	124712	233698	249323	62983.1	30342.5	29824.9	34324.6	46452.3	49697.6	49512.8	C16308	ko00592,ko01110	1.1723	0.0546647	0.326397	-1.6153	down	-	-	-	-	-	1.23183	0.167644	0.463082	-1.11066	down	-
Hmlp000935	154.09	137.06	153.079	C8H11NO2	[M+H]+	Vanillylamine	香兰素胺	Alkaloids	生物碱	Phenolamine	酚胺	1196-92-5	2	3.75552e+06	2.01021e+07	2.24675e+07	3.4948e+06	3.84058e+06	3.06505e+06	4.07942e+06	4.53616e+06	3.3785e+06	1.41319e+07	1.2745e+07	1.25925e+07	6.75551e+06	6.81139e+06	6.3004e+06	5.54103e+06	5.44932e+06	5.15002e+06	C16666	ko00996,ko01100,ko01110	-	-	-	-	-	1.7687	0.000224198	3.29074	1.71841	up	1.07734	0.178574	0.224509	-2.15515	down	-
Zmdp001857	311.12	165.05	310.116	C14H18N2O6	[M+H]+	γ-Glutamyltyrosine	γ-谷氨酰胺酪氨酸	Amino acids and derivatives	氨基酸及其衍生物	Amino acids and derivatives	氨基酸及其衍生物	7432-23-7	3	127298	229941	242369	220448	240607	209839	395496	433778	451348	428357	352067	471857	308425	334774	275770	332612	312142	334550	-	-	-	-	-	-	-	-	-	-	-	-	-	-	-	-	-	1.54193
Cmzn005251	433.11	271.06	434.121	C21H22O10	[M-H]-	6-O-Caffeoylarbutin	6-O-咖啡酰熊果苷	Phenolic acids	酚酸类	Phenolic acids	酚酸类	136172-60-6	3	345994	168137	163131	746082	711136	846233	438874	90334.1	360185	333816	385265	342751	370722	344957	301079	397723	384684	368524	-	-	-	-	-	-	-	-	-	-	-	-	1.37488	0.00284233	3.40112	1.76601	up	-
MWS0559	161.05	71.01	162.053	C6H10O5	[M-H]-	1,6-anhydro-β-D-glucose	1,6-脱水-β-D-葡萄糖	Others	其它类	Saccharides	糖类	498-07-7	3	304848	291963	341478	203899	239281	296287	177754	184408	281855	287452	211952	198524	139593	171109	124164	223691	209392	209532	-	-	-	-	-	-	-	-	-	-	-	-	-	-	-	-	-	-
pmb0492	584.28	325	583.268	C34H37N3O6	[M+H]+	N',N'',N'''-p-Coumaroyl-cinnamoyl-caffeoyl spermidine	N',N'',N'''-对香豆酰肉桂酰咖啡酰亚精胺	Alkaloids	生物碱	Phenolamine	酚胺	-	3	168485	583816	733330	45904.3	54486	147897	905434	833224	1.04695e+06	963772	862944	877998	340079	275070	304559	1.30472e+06	1.22021e+06	1.22244e+06	-	-	1.21485	0.00626101	0.330164	-1.59874	down	-	-	-	-	-	1.23638	0.130024	0.167126	-2.58099	down	-
HJN090	433.11	271.06	434.121	C21H22O10	[M-H]-	Butin-7-O-glucoside*	紫铆素-7-O-葡萄糖苷*	Flavonoids	黄酮	Flavanones	二氢黄酮	-	1	248521	406100	315510	752980	765284	816581	257243	206841	272630	255917	243165	214758	2.74133e+06	2.45922e+06	2.66289e+06	792631	764237	825785	-	-	1.22797	0.000734987	10.6737	3.41598	up	-	-	-	-	-	1.41468	0.00411329	2.40673	1.26707	up	-
mws0609	344.04	150.04	345.047	C10H12N5O7P	[M-H]-	Guanosine 3',5'-cyclic monophosphate	鸟苷 3',5'-环单磷酸	Nucleotides and derivatives	核苷酸及其衍生物	Nucleotides and derivatives	核苷酸及其衍生物	7665-99-8	3	90653.5	150674	276113	34941.7	44759.5	41799.7	57038	122676	122840	264927	345667	47230.8	92772.5	92537.5	93050.4	54786.4	54328.4	58285.7	C00942	ko00230,ko01100	-	-	-	-	-	-	-	-	-	-	1.34083	0.136625	0.234812	-2.09042	down	-
MWS04412	175.12	70.07	174.137	C8H18N2O2	[M+H]+	N(6),N(6)-Dimethyl-L-lysine	N(6),N(6)-二甲基-L-赖氨酸	Amino acids and derivatives	氨基酸及其衍生物	Amino acids and derivatives	氨基酸及其衍生物	2259-86-1	2	1.91713e+06	3.29635e+06	3.5782e+06	3.62083e+06	3.30086e+06	3.24799e+06	4.76098e+06	4.45009e+06	4.50794e+06	4.3624e+06	4.42695e+06	4.33925e+06	1.69315e+06	1.58318e+06	1.69709e+06	3.55289e+06	3.32408e+06	3.56275e+06	-	-	1.22875	0.00025941	0.36252	-1.46387	down	-	-	-	-	-	-	-	-	-	-	-
pme0193	147.08	84.04	146.069	C5H10N2O3	[M+H]+	L-Glutamine	L-谷氨酰胺	Amino acids and derivatives	氨基酸及其衍生物	Amino acids and derivatives	氨基酸及其衍生物	56-85-9	2	5.01513e+06	1.12883e+07	1.17506e+07	1.22804e+07	1.17866e+07	1.1939e+07	1.69238e+07	1.78837e+07	1.6382e+07	1.62688e+07	1.7088e+07	1.76366e+07	6.14828e+06	6.28753e+06	6.30187e+06	1.36647e+07	1.39925e+07	1.29591e+07	C00064	ko00220,ko00230,ko00240,ko00250,ko00470,ko00630,ko00750,ko00910,ko00970,ko01100,ko01230,ko01232,ko01240,ko02010	1.22961	0.00146635	0.366045	-1.44991	down	-	-	-	-	-	-	-	-	-	-	-
pmb3041	521.09	329.2	522.101	C23H22O14	[M-H]-	Tricin-7-O-saccharic acid	苜蓿素-7-O-葡萄糖二酸苷	Flavonoids	黄酮	Flavones	黄酮	-	3	582818	210737	228527	415832	559179	478973	191227	180041	253649	498663	318870	300187	332577	284861	314090	300442	324767	315304	-	-	-	-	-	-	-	-	-	-	-	-	-	-	-	-	-	-
Lmcp003522	219.07	173.06	218.058	C12H10O4	[M+H]+	Baldrinal	缬草醛	Terpenoids	萜类	Monoterpenoids	倍萜	18234-46-3	2	147024	292661	317173	697516	874559	882740	861442	941484	1.05459e+06	628939	580328	581715	1.01185e+06	896695	785719	766390	763620	714282	C16811	-	-	-	-	-	-	-	-	-	-	-	1.35931	0.00228585	3.24343	1.69752	up	1.56689
Zmhn001358	299.08	137.02	300.084	C13H16O8	[M-H]-	4-O-Glucosyl-4-hydroxybenzoic acid	4-O-葡萄糖基-4-羟基苯甲酸	Phenolic acids	酚酸类	Phenolic acids	酚酸类	-	1	528418	1.43182e+06	1.53343e+06	370513	619138	537951	735681	900234	676496	1.08397e+06	398328	1.64205e+06	2.53798e+06	2.38777e+06	2.41759e+06	762386	724216	782601	-	-	1.21662	8.07531e-05	3.17562	1.66704	up	-	-	-	-	-	1.0423	0.171297	0.437248	-1.19347	down	-
pme0006	116.07	70.07	115.063	C5H9NO2	[M+H]+	L-Proline	L-脯氨酸	Amino acids and derivatives	氨基酸及其衍生物	Amino acids and derivatives	氨基酸及其衍生物	147-85-3	1	5.73025e+06	9.96254e+06	1.09397e+07	3.49472e+06	3.93759e+06	3.7927e+06	8.99574e+06	8.6983e+06	1.13889e+07	1.38959e+07	1.06912e+07	8.6919e+06	1.36613e+07	1.39065e+07	1.45852e+07	7.14813e+06	7.37932e+06	7.72644e+06	C00148	ko00330,ko00332,ko00470,ko00970,ko01100,ko01110,ko01230,ko02010	-	-	-	-	-	-	-	-	-	-	1.32663	0.0837985	0.421478	-1.24647	down	-
Lmbp002592	611.16	287.05	610.153	C27H30O16	[M+H]+	Kaempferol-3,7-O-diglucoside	山柰酚-3,7-O-双葡萄糖苷	Flavonoids	黄酮	Flavonols	黄酮醇	25615-14-9	1	98120.1	866065	682709	141045	87941.3	118256	344946	404796	552649	849966	580289	634376	3.23532e+07	2.9074e+07	3.1638e+07	8.12733e+06	8.7597e+06	8.62897e+06	-	-	1.2284	0.00101741	71.4572	6.15901	up	-	-	-	-	-	-	-	-	-	-	-
Lmbn001676	145.05	101.06	146.058	C6H10O4	[M-H]-	3-Hydroxy-3-Methyl-2-Oxopentanoic Acid	3-羟基-3-甲基-2-氧代戊酸	Organic acids	有机酸	Organic acids	有机酸	-	3	1.2852e+06	723258	929336	956617	1.30627e+06	926523	887395	768199	743272	956192	869690	870872	2.42202e+06	2.73068e+06	2.23009e+06	931442	1.00752e+06	966134	C14463	ko00290,ko01110,ko01210	1.21914	0.00445069	3.07762	1.62181	up	-	-	-	-	-	-	-	-	-	-	-
Lmqp001722	360.15	315.09	359.137	C19H21NO6	[M+H]+	4,5-Epoxy-14-hydroxy sinomenine N-oxide	4,5-环氧-14-羟基青藤碱氮氧化物	Alkaloids	生物碱	Isoquinoline alkaloids	异喹啉类生物碱	-	1	609436	1.16206e+06	1.35569e+06	968020	1.09421e+06	1.10883e+06	2.1602e+06	2.2872e+06	2.3473e+06	1.82731e+06	1.82958e+06	2.02263e+06	1.27689e+06	1.23551e+06	1.11714e+06	1.53911e+06	1.47579e+06	1.59667e+06	-	-	-	-	-	-	-	-	-	-	-	-	-	-	-	-	-	-
mws1521	285.1	121.03	286.105	C13H18O7	[M-H]-	Salicin	水杨苷	Phenolic acids	酚酸类	Phenolic acids	酚酸类	138-52-3	3	11333.5	48752	24581.2	32509.6	38476.7	42863.8	36092.3	62226.4	29681.7	25525.4	21614.9	56543.2	18422	20348.8	15270.5	63930.6	59355.5	60280.9	C01451	ko00010	1.06845	0.12865	0.422196	-1.24401	down	-	-	-	-	-	-	-	-	-	-	-
Wmhn000017	675.28	163.04	676.294	C31H48O16	[M-H]-	inerminoside A	吲哚美辛 A	Terpenoids	萜类	Monoterpenoids	倍萜	-	2	1470.4	681322	648576	57656.5	93167.6	33933	420737	224327	331942	254678	201866	229987	428449	370995	318930	293546	306748	283498	-	-	-	-	-	-	-	-	-	-	-	-	-	-	-	-	-	-
Hahn000897	491.14	167.03	492.148	C20H28O14	[M-H]-	picrorhizin	苦根苷	Others	其它类	Others	其它	-	2	647342	1.02672e+06	1.17817e+06	1.11769e+06	1.14044e+06	1.23468e+06	2.23216e+06	2.12753e+06	2.26886e+06	2.04757e+06	1.97346e+06	2.00319e+06	1.16304e+06	1.23116e+06	798682	1.27001e+06	1.37082e+06	1.29818e+06	-	-	1.15619	0.00847711	0.481685	-1.05384	down	-	-	-	-	-	-	-	-	-	-	1.61817
Lmhp002031	245.19	86.1	244.179	C12H24N2O3	[M+H]+	L-Leucyl-L-Leucine	L-亮氨酰-L-亮氨酸	Amino acids and derivatives	氨基酸及其衍生物	Amino acids and derivatives	氨基酸及其衍生物	3303-31-9	3	152895	217420	334515	397757	420461	354994	164856	155426	322046	465651	177147	162425	9	9	9	103620	111926	109814	-	-	1.22967	0.058196	4.20346e-05	-14.5381	down	-	-	-	-	-	-	-	-	-	-	-
mws0906	341.12	179.07	342.132	C16H22O8	[M-H]-	Coniferin	松柏苷	Phenolic acids	酚酸类	Phenolic acids	酚酸类	531-29-3	3	335430	538153	795666	274942	253776	289478	748603	660641	846621	881049	583125	526343	461251	424214	477263	422211	449498	417932	C00761	ko00940,ko01110	-	-	-	-	-	-	-	-	-	-	1.18551	0.166126	0.490158	-1.02868	down	-
Lmhn003240	237.04	121.03	238.048	C11H10O6	[M-H]-	Benzoylmalic acid	苯甲酰苹果酸	Phenolic acids	酚酸类	Phenolic acids	酚酸类	22138-51-8	2	1.02302e+07	1.09696e+07	1.08881e+07	4.71791e+07	4.65961e+07	4.7219e+07	2.7392e+07	2.89116e+07	2.83464e+07	3.6014e+07	3.35702e+07	3.77618e+07	9.37745e+06	9.75677e+06	1.01755e+07	2.75819e+07	2.55455e+07	2.71067e+07	-	-	1.22938	4.29157e-05	0.346246	-1.53013	down	-	-	-	-	-	1.47563	4.33373e-08	4.39399	2.13553	up	1.78811
pmd0160	454.29	313.27	453.286	C21H44NO7P	[M+H]+	LysoPE 16:0(2n isomer)*	溶血磷脂酰乙醇胺 16:0(2n异构)*	Lipids	脂质	LPE	溶血磷脂酰乙醇胺	-	1	1.51226e+07	1.22052e+07	1.37998e+07	8.98059e+06	9.70875e+06	9.04788e+06	7.40105e+06	5.35906e+06	7.17593e+06	1.16876e+07	1.32156e+07	7.92635e+06	2.1662e+07	2.14721e+07	2.10788e+07	1.40865e+07	1.52436e+07	1.45316e+07	-	-	1.21383	0.0010428	3.22094	1.68748	up	-	-	-	-	-	-	-	-	-	-	-
pmc0281	400.15	136.06	399.139	C15H21N5O8	[M+H]+	Ribosyladenosine	核糖腺苷	Nucleotides and derivatives	核苷酸及其衍生物	Nucleotides and derivatives	核苷酸及其衍生物	-	3	600904	1.16675e+06	1.29806e+06	2.48402e+06	2.11207e+06	2.14091e+06	2.12067e+06	2.34077e+06	2237181	1.38848e+06	1.30724e+06	1.43743e+06	526738	526331	540046	1.62055e+06	1.73043e+06	1.61197e+06	-	-	1.2303	0.00132747	0.237827	-2.07201	down	-	-	-	-	-	1.26899	0.0138602	2.19753	1.13588	up	-
MWS04447	130.09	70.07	129.079	C6H11NO2	[M+H]+	Homoproline	高脯氨酸	Amino acids and derivatives	氨基酸及其衍生物	Amino acids and derivatives	氨基酸及其衍生物	56879-46-0	2	8.60806e+06	763343	1.06514e+06	1.10004e+07	1.04011e+07	1.17954e+07	2.37945e+06	2.4085e+06	2.60888e+06	2.57442e+06	2.06079e+06	2.40705e+06	181113	169217	154657	3.21617e+06	3.48301e+06	3.39163e+06	-	-	1.23023	0.000877594	0.0682708	-3.87259	down	-	-	-	-	-	1.1106	0.0944625	3.18083	1.6694	up	-
Lmyn012331	281.25	281.25	282.256	C18H34O2	[M-H]-	Petroselinic acid*	岩芹酸*	Lipids	脂质	Free fatty acids	游离脂肪酸	593-39-5	1	1.39043e+07	1.28761e+07	3.33075e+07	9.06857e+06	1.10058e+07	9.37885e+06	1.04162e+07	1.12754e+07	1.88142e+07	3.96371e+07	2.57729e+07	1.25098e+07	1.75015e+07	1.47486e+07	1.88035e+07	1.27795e+07	1.35658e+07	1.2569e+07	C08363	-	-	-	-	-	-	-	-	-	-	-	1.07856	0.263649	0.490169	-1.02865	down	-
ML10180524	244.09	112.05	243.085	C9H13N3O5	[M+H]+	Cytarabine	胞嘧啶阿拉伯糖苷	Nucleotides and derivatives	核苷酸及其衍生物	Nucleotides and derivatives	核苷酸及其衍生物	147-94-4	2	1.68639e+06	3.48868e+06	5.08729e+06	1.07908e+06	1.17442e+06	1.21141e+06	1.12641e+06	1.39659e+06	3.98441e+06	8.07158e+06	3.11583e+06	1.09397e+06	1.97686e+06	2.24585e+06	2.15917e+06	1.24302e+06	1.32134e+06	1.34399e+06	C02961	-	-	-	-	-	-	-	-	-	-	-	1.24467	0.147268	0.337633	-1.56647	down	-
pmp000194	519.11	271.06	518.106	C24H22O13	[M+H]+	6''-O-Malonylgenistin	6''-O-丙二酰染料木苷	Flavonoids	黄酮	Isoflavones	异黄酮	51011-05-3	3	27870.5	64176.4	82921.5	45328.9	64794	54947	93903.1	93321.6	108779	133713	110828	102135	657551	594015	730472	194087	210540	203066	C16192	ko00943	1.22717	0.0043537	6.69599	2.7433	up	-	-	-	-	-	-	-	-	-	-	-
MWSmce548	118.09	58.07	117.079	C5H11NO2	[M+H]+	Betaine	甜菜碱	Alkaloids	生物碱	Alkaloids	生物碱	107-43-7	3	4.38447e+06	6.22749e+06	6.31509e+06	2.37957e+06	2.67376e+06	2.60637e+06	4.83528e+06	5.07248e+06	5.17454e+06	5.68645e+06	4.23237e+06	3.86968e+06	2.05573e+06	2.00502e+06	1.88566e+06	3.77549e+06	3.49608e+06	3.72651e+06	C00719	ko00260,ko01100,ko02010	1.22842	0.000125526	0.394265	-1.34276	down	-	-	-	-	-	1.40723	0.0368314	0.452512	-1.14397	down	-
Zazp002547	205.1	146.06	204.09	C11H12N2O2	[M+H]+	cyclo-(Gly-Phe)	环(丙氨酰-苯丙氨酸)	Amino acids and derivatives	氨基酸及其衍生物	Amino acids and derivatives	氨基酸及其衍生物	10125-07-2	1	1.00874e+07	1.45359e+07	1.46177e+07	1.66192e+07	1.62225e+07	1.57224e+07	1.771e+07	1.72751e+07	1.83931e+07	1.68516e+07	1.63414e+07	1.7781e+07	7.60104e+06	7.26064e+06	7.58083e+06	1.64471e+07	1.65029e+07	1.53311e+07	-	-	1.2292	0.00032837	0.420443	-1.25002	down	-	-	-	-	-	-	-	-	-	-	-
Lmhp011388	353.27	261.22	352.261	C21H36O4	[M+H]+	2-α-Linolenoyl-glycerol*	2-α-亚麻酸甘油酯*	Lipids	脂质	Glycerol ester	甘油酯	55268-58-1	1	2.79263e+06	737184	844886	3.32101e+06	3.0679e+06	3.11823e+06	3.21206e+06	3.25404e+06	3.14279e+06	2.31389e+06	2.3446e+06	2.02588e+06	7.42909e+06	7.29467e+06	7.55036e+06	4.80181e+06	4.45578e+06	4.77641e+06	-	-	1.23032	3.37452e-05	2.31808	1.21293	up	-	-	-	-	-	1.10704	0.122715	2.17321	1.11983	up	-
mws0704	140.01	78.96	141.019	C2H8NO4P	[M-H]-	O-Phosphorylethanolamine	磷酸乙醇胺	Alkaloids	生物碱	Alkaloids	生物碱	1071-23-4	3	62532.7	51308	56117	41490.8	35464.1	39786.8	76008.2	89400.3	82580.4	101369	91331.7	82132.8	77572.5	74717.3	71343.2	71497.3	68488.6	74480	C00346	ko00563,ko00564,ko00600,ko01100	-	-	-	-	-	-	-	-	-	-	-	-	-	-	-	-
pmb1096	118.07	91.05	117.058	C8H7N	[M+H]+	Indole	吲哚	Alkaloids	生物碱	Plumerane	吲哚类生物碱	120-72-9	1	1.53092e+06	2.19365e+06	2.28976e+06	2.58999e+06	2.56852e+06	2.62237e+06	3.05317e+06	2.95929e+06	3.10101e+06	2.99806e+06	2.72514e+06	2.88759e+06	1.41298e+06	1.44443e+06	1.48555e+06	2.99178e+06	2.75357e+06	2.84271e+06	C00463	ko00380,ko00400,ko00402,ko01100,ko01110	1.22898	6.20607e-05	0.476543	-1.06932	down	-	-	-	-	-	-	-	-	-	-	-
MWSmce412	193.12	91.06	192.115	C12H16O2	[M+H]+	Senkyunolide A	洋川芎内酯 A	Others	其它类	Lactones	内酯类化合物	63038-10-8	1	68565.9	649379	755540	80581.2	67497.9	52118.2	52925.3	76892.8	74915.7	64994	74084.1	71559	74447.9	78676.5	90788.9	168143	169283	156622	C17853	-	-	-	-	-	-	-	-	-	-	-	1.05146	0.184989	0.135867	-2.87974	down	1.27083
Zmdp000972	136.04	91.05	135.035	C4H9NO2S	[M+H]+	S-Methyl-L-cysteine	S-甲基-L-半胱氨酸	Amino acids and derivatives	氨基酸及其衍生物	Amino acids and derivatives	氨基酸及其衍生物	1187-84-4	3	3.48448e+06	6.42777e+06	7.63744e+06	5.60998e+06	7.16937e+06	6.26105e+06	9.6505e+06	1.0912e+07	1.23004e+07	9.57175e+06	1.01059e+07	1.14715e+07	5.0369e+06	4.23998e+06	5.24152e+06	9.41414e+06	9.43841e+06	8.74695e+06	C22040	ko02010	1.19906	0.00790525	0.441787	-1.17858	down	-	-	-	-	-	-	-	-	-	-	-
mws2212	179.03	135.05	180.042	C9H8O4	[M-H]-	Caffeic acid	咖啡酸	Phenolic acids	酚酸类	Phenolic acids	酚酸类	331-39-5	2	1.19336e+06	4.19192e+06	7.42285e+06	863841	844616	883420	727556	1.17071e+06	6.31403e+06	1.76854e+07	3.71988e+06	957625	351355	354358	345328	784113	770985	722337	C01197	ko00940,ko01100,ko01110	-	-	-	-	-	-	-	-	-	-	1.16484	0.198835	0.202362	-2.30499	down	-
pme1216	122.02	78.03	123.032	C6H5NO2	[M-H]-	2-Picolinic acid	2-吡啶甲酸	Organic acids	有机酸	Organic acids	有机酸	98-98-6	3	445018	273456	301657	343914	428979	365012	228378	247447	213164	245139	259592	196785	566931	606103	645145	286296	299945	311961	C10164	ko00380,ko01100	1.22255	0.000981631	2.63891	1.39994	up	-	-	-	-	-	-	-	-	-	-	-
Zmfn000481	535.04	323.03	536.044	C14H22N2O16P2	[M-H]-	Uridine-5'-Diphosphate-D-Xylose	尿苷-5'-二磷酸-D-木糖	Nucleotides and derivatives	核苷酸及其衍生物	Nucleotides and derivatives	核苷酸及其衍生物	3616-06-6	1	1.59288e+06	1.65059e+06	2.00717e+06	895152	1.19595e+06	983638	723827	759418	610346	676342	714380	690755	2.09211e+06	2.2472e+06	1.87855e+06	904744	976538	974815	C00190	ko00520,ko00908,ko01100,ko01250	1.21616	0.00213999	2.96995	1.57044	up	-	-	-	-	-	-	-	-	-	-	1.76405
pmb0865	518.32	184.07	517.317	C26H48NO7P	[M+H]+	LysoPC 18:3(2n isomer)*	溶血磷脂酰胆碱 18:3(2n异构)*	Lipids	脂质	LPC	溶血磷脂酰胆碱	-	1	1.50935e+06	3.41071e+06	2.19074e+06	1.29231e+06	1.23589e+06	1.40469e+06	1.58046e+06	1.6397e+06	1.51258e+06	1.23757e+06	1.1254e+06	1.00144e+06	5.31422e+06	5.71548e+06	6.15261e+06	2.50009e+06	2.29815e+06	2.45649e+06	-	-	1.22776	0.00283735	3.63052	1.86017	up	-	-	-	-	-	-	-	-	-	-	1.50769
Hmqn003054	329.23	311.22	330.241	C18H34O5	[M-H]-	9,10,11-Trihydroxy-12-octadecenoic acid	9,10,11-三羟基-12-十八碳烯酸	Lipids	脂质	Free fatty acids	游离脂肪酸	61911-67-9	1	75391.6	97776.4	144433	44834.4	39922.4	41302.7	46647.8	69272.1	166794	368350	186488	49334.7	38008.9	40141.9	43364.9	35634.7	38570.2	35936.6	-	-	-	-	-	-	-	-	-	-	-	-	1.36916	0.0874837	0.396912	-1.33311	down	-
pma1303	492.31	184.07	491.301	C24H46NO7P	[M+H]+	LysoPC 16:2*	溶血磷脂酰胆碱 16:2*	Lipids	脂质	LPC	溶血磷脂酰胆碱	-	2	94715.6	178851	168206	107546	91419	96504.3	105445	80074.3	86942.3	113393	107032	58565.5	377524	354791	373336	193698	209580	195032	-	-	1.22307	1.19399e-05	4.05801	2.02077	up	-	-	-	-	-	-	-	-	-	-	-
pme0026	147.11	84.08	146.106	C6H14N2O2	[M+H]+	L-Lysine	L-赖氨酸	Amino acids and derivatives	氨基酸及其衍生物	Amino acids and derivatives	氨基酸及其衍生物	56-87-1	1	5.86152e+06	1.2551e+07	1.34667e+07	1.35475e+07	1.30508e+07	1.33962e+07	1.88324e+07	1.97404e+07	1.79584e+07	1.81549e+07	1.89198e+07	1.85354e+07	6.69745e+06	6.66011e+06	6.71449e+06	1.48422e+07	1.35779e+07	1.4131e+07	C00047	ko00300,ko00310,ko00470,ko00780,ko00960,ko00970,ko01100,ko01110,ko01210,ko01230,ko02010	1.22968	0.00177139	0.355062	-1.49386	down	-	-	-	-	-	-	-	-	-	-	-
mws0856	463.09	301.04	464.096	C21H20O12	[M-H]-	Quercetin-4'-O-glucoside (Spiraeoside)*	槲皮素-4'-O-葡萄糖苷 (绣线菊苷)*	Flavonoids	黄酮	Flavonols	黄酮醇	20229-56-5	2	2.04812e+06	2.67179e+06	3.8204e+06	48967.5	38095.1	39046.4	26703.4	121296	2.48954e+06	3.17521e+06	363423	19856.2	1.85928e+06	1.65882e+06	1.61709e+06	411969	403707	377839	-	-	-	-	-	-	-	-	-	-	-	-	1.47245	0.032577	0.0147663	-6.08155	down	1.13697
pme0033	137.05	119.04	136.038	C5H4N4O	[M+H]+	Hypoxanthine	次黄嘌呤	Nucleotides and derivatives	核苷酸及其衍生物	Nucleotides and derivatives	核苷酸及其衍生物	68-94-0	3	313519	1.49784e+06	1.96409e+06	269617	297043	226603	313882	329100	394535	1.30377e+06	948940	939569	504539	525857	532455	463140	459904	426470	C00262	ko00230,ko01100,ko01232	-	-	-	-	-	1.74323	0.0229375	3.07684	1.62145	up	1.11172	0.180145	0.21011	-2.25078	down	-
pmc0066	333.06	137.05	332.052	C10H13N4O7P	[M+H]+	2'-Deoxyinosine-5'-monophosphate	2'-脱氧肌苷-5'-单磷酸	Nucleotides and derivatives	核苷酸及其衍生物	Nucleotides and derivatives	核苷酸及其衍生物	3393-18-8	3	1.90034e+06	371152	312026	468918	556248	604403	66645.3	220457	180775	201734	222935	198108	707608	850456	781358	296481	300208	322243	C06196	ko00230,ko01232	1.12781	0.00057837	5.00008	2.32195	up	-	-	-	-	-	-	-	-	-	-	1.20317
pme3337	384.12	252.07	383.108	C14H17N5O8	[M+H]+	Succinyladenosine	琥珀酰腺苷	Nucleotides and derivatives	核苷酸及其衍生物	Nucleotides and derivatives	核苷酸及其衍生物	4542-23-8	1	913774	2.23048e+06	2.16527e+06	1.91992e+06	1.93121e+06	1.67635e+06	3.56294e+06	3.44668e+06	3.4759e+06	3.95498e+06	3.41605e+06	3.44439e+06	1.47226e+06	1.50136e+06	1.32222e+06	2.59708e+06	2.55897e+06	2.78397e+06	-	-	1.22609	2.80054e-05	0.409693	-1.28739	down	-	-	-	-	-	-	-	-	-	-	1.40846
Jmhp002020	434.18	255.11	433.174	C22H27NO8	[M+H]+	norcoclaurine-6-O-glucoside	去甲基乌药碱-6-O-葡萄糖苷	Alkaloids	生物碱	Isoquinoline alkaloids	异喹啉类生物碱	-	2	1.59479e+07	5.09621e+06	5.69642e+06	1.84408e+07	2.04289e+07	1.76185e+07	9.85775e+06	8.5113e+06	11885030	1.20188e+07	1.12612e+07	1.26317e+07	1.00333e+06	903309	957079	1.06623e+07	1.12177e+07	1.02371e+07	-	-	1.22627	0.0112842	0.0946556	-3.40117	down	-	-	-	-	-	1.1361	0.0992771	2.11245	1.07892	up	-
Lmmp003817	535.11	287.05	534.101	C24H22O14	[M+H]+	Kaempferol-3-O-(6''-malonyl)glucoside*	山柰酚-3-O-(6''-丙二酰)葡萄糖苷*	Flavonoids	黄酮	Flavonols	黄酮醇	-	3	421168	473302	830334	36611.8	35807.5	28564.6	46568.7	64524.4	575139	753973	63974.5	20475.3	47253.2	98200.9	75425.2	52171.2	55906	51303.4	-	-	-	-	-	-	-	-	-	-	-	-	1.46403	0.0520127	0.0585481	-4.09423	down	1.15027
MWSmce689	293.25	95.09	292.24	C19H32O2	[M+H]+	Methyl linolenate	亚麻酸甲酯	Lipids	脂质	Free fatty acids	游离脂肪酸	301-00-8	1	918246	305844	216608	264790	256178	279234	365064	350502	436692	296295	199035	170416	150700	169042	180466	400717	421959	384518	-	-	1.20482	0.00915858	0.434111	-1.20386	down	-	-	-	-	-	-	-	-	-	-	-
Lmbn014696	301.22	301.22	302.225	C20H30O2	[M-H]-	Pimaric acid	海松酸	Terpenoids	萜类	Ditepenoids	二萜	127-27-5	2	760867	171872	306496	494538	618083	614275	1.46394e+06	1.40568e+06	1.59422e+06	783528	658330	696791	793825	202845	226506	702758	647449	702883	C09159	-	1.06433	0.0233816	0.274019	-1.86765	down	1.77167	0.000670358	0.479106	-1.06158	down	-	-	-	-	-	-
mws1050	148.06	88.04	147.053	C5H9NO4	[M+H]+	O-Acetylserine	O-乙酰丝氨酸	Amino acids and derivatives	氨基酸及其衍生物	Amino acids and derivatives	氨基酸及其衍生物	5147-00-2	3	1.44697e+06	314611	353550	1.14144e+06	1.2432e+06	1.44661e+06	430013	499024	516549	502286	493350	357741	243636	447203	442727	778356	737443	708897	C00979	ko00270,ko00908,ko00920,ko01100,ko01110,ko01200,ko01230,ko04122	-	-	-	-	-	-	-	-	-	-	-	-	-	-	-	-
Hmcn001884	463.09	301.03	464.096	C21H20O12	[M-H]-	6-Hydroxyluteolin 5-glucoside	6-羟基木犀草素-5-葡萄糖苷	Flavonoids	黄酮	Flavones	黄酮	-	3	1.80368e+06	2.11401e+06	3.61799e+06	34398.4	30670.8	52209	29644.3	113674	2.27375e+06	3.15689e+06	401410	17818.6	1.80139e+06	1.70028e+06	1.52202e+06	352111	386790	367675	-	-	-	-	-	-	-	-	-	-	-	-	1.46954	0.0476727	0.0155631	-6.00573	down	1.07697
Lmbn003970	329.23	211.14	330.241	C18H34O5	[M-H]-	9,12,13-TriHOME; 9(S),12(S),13(S)-Trihydroxy-10(E)-octadecenoic acid	9(S),12(S),13(S)-三羟基-10(E)-十八烯酸	Lipids	脂质	Free fatty acids	游离脂肪酸	97134-11-7	2	112842	86414.6	112109	34434.1	34346.6	31874.7	34276.1	76786.3	127792	309262	259315	39622.2	20774	22069.2	21965	34002.5	34850.5	31783	C14833	ko00591	1.03036	0.164963	0.27133	-1.88188	down	-	-	-	-	-	1.46463	0.014305	0.323271	-1.62919	down	-
pmp000877	328.15	265.09	327.147	C19H21NO4	[M+H]+	Norisocorydine	去甲基异紫堇定	Alkaloids	生物碱	Aporphine alkaloids	阿朴啡型生物碱	475-70-7	2	1.62122e+07	1.00064e+07	1.3524e+07	1.24695e+07	1.49823e+07	1.76735e+07	1.76587e+07	1.64113e+07	1.81547e+07	1.81439e+07	1.35235e+07	1.77953e+07	5.11382e+06	5.40068e+06	5.95207e+06	1.8699e+07	1.70711e+07	1.75267e+07	-	-	1.22528	0.000332369	0.315303	-1.66519	down	-	-	-	-	-	-	-	-	-	-	-
Wbmp007965	315.19	315.19	314.188	C20H26O3	[M+H]+	7-Oxodehydroabietic acid(ISO-1)	7-氧代脱氢松香酸(ISO-1)	Terpenoids	萜类	Ditepenoids	二萜	-	2	336230	882369	958851	328350	448711	339714	501242	586562	947596	1.12323e+06	783787	419274	322080	259238	270031	424208	439195	399719	-	-	1.10846	0.0992596	0.418271	-1.25749	down	-	-	-	-	-	-	-	-	-	-	-
Lmmp000897	611.14	287.05	610.132	C30H26O14	[M+H]+	Gallocatechin-(4α→8)-gallocatechin	没食子儿茶素-(4α→8)-没食子儿茶素	Flavonoids	黄酮	Flavanols	黄烷醇类	-	3	16337.1	792045	723672	13705.5	9888.45	7650.77	354580	423863	474979	771573	551562	596973	2.76825e+07	2.38219e+07	3.0057e+07	7.10371e+06	7.30357e+06	6.65184e+06	-	-	1.22937	0.00456297	65.0709	6.02394	up	-	-	-	-	-	1.12314	0.181132	0.020394	-5.61571	down	-
mws0458	151.04	136.02	152.047	C8H8O3	[M-H]-	Vanillin; 4-Hydroxy-3-Methoxybenzaldehyde	香草醛; 4-羟基-3-甲氧基苯甲醛	Phenolic acids	酚酸类	Phenolic acids	酚酸类	121-33-5	3	659382	357048	511311	394211	420165	404178	222009	251472	485447	1.0347e+06	376063	203864	231415	233567	203896	190115	181808	200010	C00755	ko00996,ko01100,ko01110	-	-	-	-	-	-	-	-	-	-	-	-	-	-	-	-
pme1419	164.07	104.07	163.067	C6H13NO2S	[M+H]+	L-Methionine methyl ester	L-甲硫氨酸甲酯	Amino acids and derivatives	氨基酸及其衍生物	Amino acids and derivatives	氨基酸及其衍生物	10332-17-9	3	222962	349264	381000	286947	334576	331864	256083	235823	223266	259956	245111	235873	510327	530191	488933	355627	328025	327341	-	-	1.22232	8.16233e-05	2.13858	1.09665	up	-	-	-	-	-	-	-	-	-	-	-
Jmwn004371	667.22	505.17	668.232	C31H40O16	[M-H]-	4-Hydroxyphenethoxy-8-O-β-D-[6-O-(4-O-β-D-glucopyranosyl)-sinapoyl]glucopyranoside	4-羟基苯乙氧基-8-O-β-D-[6-O-(4-O-β-D-吡喃糖基)-辛烷基]吡喃糖苷	Phenolic acids	酚酸类	Phenolic acids	酚酸类	-	2	234385	178265	187094	175414	189286	161300	341446	357480	342148	294834	283304	289170	120587	127177	42544.9	200113	183391	198963	-	-	1.09578	0.00955606	0.278855	-1.84241	down	-	-	-	-	-	-	-	-	-	-	-
Lmyn007883	287.22	287.22	288.23	C16H32O4	[M-H]-	9,16-Dihydroxypalmitic acid	9,16-二羟基棕榈酸	Lipids	脂质	Free fatty acids	游离脂肪酸	38076-49-2	2	184480	305604	353563	190673	169144	187670	336262	349198	453607	540977	310586	297362	789894	747440	796941	350305	322203	350960	-	-	1.19037	0.00351359	2.04929	1.03512	up	-	-	-	-	-	-	-	-	-	-	-
Lmmn002179	313.09	107.05	314.1	C14H18O8	[M-H]-	Methyl salicylate-2-O-glucoside	水杨酸甲酯-2-O-葡萄糖苷	Phenolic acids	酚酸类	Phenolic acids	酚酸类	10019-60-0	2	292833	259770	290224	418957	442916	512563	371027	423241	436843	456492	418355	420475	124524	113754	104537	411895	376648	407622	-	-	1.22415	0.00258934	0.278461	-1.84446	down	-	-	-	-	-	-	-	-	-	-	-
HJN074	591.15	289.07	592.158	C31H28O12	[M-H]-	Procyanidin A6	原花青素 A6	Tannins	鞣质	Proanthocyanidins	原花青素	-	3	2576.82	14920.5	14633.1	6454.02	5958.19	12764.4	7953.32	9922.88	8210.19	7817.06	8989.64	11507.5	19973	17554.9	20458.6	11105.1	12022.8	12152.2	-	-	1.20375	0.00109578	2.22286	1.15242	up	-	-	-	-	-	-	-	-	-	-	-
Lacp005577	457.2	133.1	456.199	C22H32O10	[M+H]+	3-(3'-Hydroxybutyl)-2,4,4-trimethylcyclohexa-2,5-dienone malonyl glucoside	3-(3'-羟基丁基)-2,4,4-三甲基环己烷-2,5-二烯酮丙二酰葡萄糖苷	Terpenoids	萜类	Sesquiterpenoids	倍半萜	-	2	103022	142017	171457	72868.6	73967.1	103545	307594	310389	341964	324522	353367	232896	97324.8	88810.4	102569	191643	206924	189397	-	-	1.22611	0.000860465	0.30075	-1.73337	down	-	-	-	-	-	-	-	-	-	-	1.59181
Lmhp009526	515.32	261.22	514.314	C27H46O9	[M+H]+	2-α-Linolenoyl-glycerol-1-O-glucoside*	2-α-亚麻酸甘油酯-1-O-葡萄糖苷*	Lipids	脂质	Glycerol ester	甘油酯	-	3	9647.22	6101.35	4548.45	5388.98	4957.05	3718.29	4852.85	3518.87	2302.33	6510.6	1578.27	3853.17	8512.17	8269.08	8851.81	5967.79	6008.74	6507.68	-	-	1.11411	0.0171176	2.40144	1.2639	up	-	-	-	-	-	-	-	-	-	-	-
pme3732	244.09	112.05	243.085	C9H13N3O5	[M+H]+	Cytidine	胞苷	Nucleotides and derivatives	核苷酸及其衍生物	Nucleotides and derivatives	核苷酸及其衍生物	65-46-3	2	667455	1.01131e+06	1.31559e+06	462869	455077	559772	327341	346531	1.05579e+06	2.13752e+06	794241	291297	765204	635097	701938	429584	472968	445687	C00475	ko00240,ko01100,ko01232,ko02010	-	-	-	-	-	-	-	-	-	-	1.2685	0.109814	0.493501	-1.01888	down	-
pmb0874	478.29	337.27	477.286	C23H44NO7P	[M+H]+	LysoPE 18:2(2n isomer)*	溶血磷脂酰乙醇胺 18:2(2n异构)*	Lipids	脂质	LPE	溶血磷脂酰乙醇胺	-	2	712943	653265	467444	435467	453310	390311	575309	577988	592900	540425	465547	429510	1.21781e+06	1.3709e+06	1.28719e+06	623654	687120	648740	-	-	1.22661	0.0034479	2.21962	1.15031	up	-	-	-	-	-	-	-	-	-	-	-
Lmbn001609	145.05	83.05	146.058	C6H10O4	[M-H]-	2-Acetyl-2-Hydroxybutanoic Acid	2-乙酰-2-羟基丁酸	Organic acids	有机酸	Organic acids	有机酸	-	3	524013	299130	280646	458302	501223	456186	392748	363862	245615	380893	386049	308606	768610	752003	701364	374460	398141	412788	C06006	ko00290,ko01100,ko01110,ko01210,ko01230	1.15659	0.0049618	2.21704	1.14864	up	-	-	-	-	-	-	-	-	-	-	-
Cmyp007180	181.12	107.09	180.115	C11H16O2	[M+H]+	Dihydroactinidiolide	二氢猕猴桃内酯	Others	其它类	Lactones	内酯类化合物	17092-92-1	2	92678	187113	246460	69999.1	65674.1	69364.1	87191.7	97454.9	221058	484855	172389	70699	124279	126685	116171	90721.1	97113.2	88408.7	-	-	-	-	-	-	-	-	-	-	-	-	1.23309	0.139139	0.389619	-1.35987	down	-
pmp001273	520.34	184.07	519.332	C26H50NO7P	[M+H]+	LysoPC 18:2	溶血磷脂酰胆碱 18:2	Lipids	脂质	LPC	溶血磷脂酰胆碱	-	2	1.23876e+07	1.48215e+07	1.26426e+07	1.25209e+07	1.06874e+07	1.26282e+07	7.41878e+06	7.07626e+06	7.24569e+06	9.84854e+06	8.28237e+06	7.38065e+06	2.27161e+07	2.28204e+07	2.32731e+07	1.53572e+07	1.39361e+07	1.48556e+07	-	-	1.23087	2.17779e-06	3.16501	1.66221	up	-	-	-	-	-	-	-	-	-	-	-
pme1598	463.12	301.07	464.132	C22H24O11	[M-H]-	Hesperetin-5-O-glucoside	橙皮素-5-O-葡萄糖苷	Flavonoids	黄酮	Flavanones	二氢黄酮	69651-80-5	3	1.86855e+06	1.79074e+06	2.90913e+06	34800.4	39523.1	36126.9	19448.7	97759.6	2.16884e+06	3.01571e+06	386068	29519.9	1.57825e+06	1.5606e+06	1.56292e+06	400369	364086	374828	-	-	-	-	-	-	-	-	-	-	-	-	1.47581	0.0269207	0.0168154	-5.89408	down	-
Lmhp008589	476.28	335.26	475.27	C23H42NO7P	[M+H]+	LysoPE 18:3(2n isomer)*	溶血磷脂酰乙醇胺 18:3(2n异构)*	Lipids	脂质	LPE	溶血磷脂酰乙醇胺	-	1	6.0993e+06	5.52523e+06	4.48031e+06	2.96488e+06	3.20297e+06	3.63555e+06	5.17314e+06	4.8362e+06	4.79779e+06	4.05717e+06	3.6185e+06	3.13267e+06	1.35818e+07	1.26438e+07	1.51489e+07	5.7439e+06	6.17998e+06	6.31887e+06	-	-	1.22365	0.00569716	2.79423	1.48245	up	-	-	-	-	-	-	-	-	-	-	-
Lmdp003286	465.1	303.06	464.096	C21H20O12	[M+H]+	Isohyperoside*	异金丝桃苷*	Flavonoids	黄酮	Flavonols	黄酮醇	35589-21-0	1	5.05128e+06	8.13081e+06	1.26986e+07	220231	81959.4	209464	424376	556312	9.61581e+06	1.0622e+07	1.54478e+06	108442	1.15431e+07	1.21674e+07	9.76784e+06	3.6321e+06	3.29275e+06	3.43276e+06	-	-	-	-	-	-	-	-	-	-	-	-	1.44876	0.062545	0.0197697	-5.66056	down	1.07376
Lmhp011562	353.27	261.22	352.261	C21H36O4	[M+H]+	1-α-Linolenoyl-glycerol*	1-α-亚麻酸甘油酯*	Lipids	脂质	Glycerol ester	甘油酯	-	1	2.92854e+06	781184	892250	3.26442e+06	3.18708e+06	3.01598e+06	3.39246e+06	3.36745e+06	3.18672e+06	2.15343e+06	2.43764e+06	2.13908e+06	7.70538e+06	7.52327e+06	8.00432e+06	4.57413e+06	5.04148e+06	4.74209e+06	-	-	1.22865	0.000146296	2.33576	1.22389	up	-	-	-	-	-	1.08071	0.144326	2.05726	1.04073	up	-
MWS4471	173.06	58.03	174.064	C6H10N2O4	[M-H]-	N-Alpha-Acetyl-L-Asparagine	N-α-乙酰基-L-天冬酰胺	Amino acids and derivatives	氨基酸及其衍生物	Amino acids and derivatives	氨基酸及其衍生物	4033-40-3	3	790682	953635	926932	963103	929264	1.12406e+06	1.16757e+06	936005	991009	787268	845668	971396	406120	442928	382314	837047	801814	884898	-	-	1.21262	0.00904793	0.397908	-1.32949	down	-	-	-	-	-	-	-	-	-	-	-
Lmzn001582	387.17	207.1	388.173	C18H28O9	[M-H]-	5'-Glucosyloxyjasmanic acid	5'-葡萄糖基氧代茉莉酸	Phenolic acids	酚酸类	Phenolic acids	酚酸类	-	2	438097	1.71369e+06	1.58126e+06	510304	486816	414537	720727	602369	682729	736314	586161	683243	3.85245e+06	4.07822e+06	4.41915e+06	1.26528e+06	1.15564e+06	1.25771e+06	-	-	1.22841	0.00156193	6.15698	2.62222	up	-	-	-	-	-	-	-	-	-	-	-
pmb0883	482.32	341.31	481.317	C23H48NO7P	[M+H]+	LysoPE 18:0	溶血磷脂酰乙醇胺 18:0	Lipids	脂质	LPE	溶血磷脂酰乙醇胺	69747-55-3	3	138378	114357	133992	102273	103432	97136.7	85172.4	60234.3	75509.2	101416	90082.5	68342.8	189224	196047	196655	139675	154335	148185	-	-	1.20653	0.00167631	2.63415	1.39734	up	-	-	-	-	-	-	-	-	-	-	-
Zmgn000173	149.05	75.01	150.053	C5H10O5	[M-H]-	D-Ribose	D-核糖	Others	其它类	Saccharides	糖类	50-69-1	1	2.15082e+06	1.27403e+06	1.59308e+06	1.13597e+06	1.17266e+06	1.5044e+06	1.27347e+06	1.13387e+06	1.38977e+06	1.33679e+06	1.49905e+06	1.52716e+06	2.5792e+06	2.68525e+06	2.98208e+06	1.74972e+06	1.71528e+06	1.88423e+06	C00121	ko00030,ko01100,ko02010	1.21108	0.00117265	2.1718	1.11889	up	-	-	-	-	-	-	-	-	-	-	-
Lmhp010514	506.32	365.31	505.317	C25H48NO7P	[M+H]+	LysoPE 20:2(2n isomer)*	溶血磷脂酰乙醇胺 20:2(2n异构)*	Lipids	脂质	LPE	溶血磷脂酰乙醇胺	-	1	133693	80545.3	84525.9	75495.4	75143.5	80094.9	49011.6	41043.9	48540.5	95354.1	85007.2	63282.3	124039	134964	122039	98208.9	88881.2	92645.1	-	-	1.22181	0.000206614	2.7493	1.45907	up	-	-	-	-	-	-	-	-	-	-	-
MWS1771	196.1	91.05	195.089	C10H13NO3	[M+H]+	L-Tyrosine methyl ester	L-酪氨酸甲酯	Amino acids and derivatives	氨基酸及其衍生物	Amino acids and derivatives	氨基酸及其衍生物	1080-06-4	3	190961	341602	257109	163964	149209	128681	218297	216081	186186	193922	183127	176226	369041	439247	387343	234254	257123	254525	C03404	-	-	-	-	-	-	-	-	-	-	-	-	-	-	-	-	-
mws4052	102.06	56.05	101.048	C4H7NO2	[M+H]+	1-Aminocyclopropane-1-carboxylic acid	1-氨基环丙烷-1-羧酸	Organic acids	有机酸	Organic acids	有机酸	22059-21-8	3	309948	246248	252381	359154	422286	394711	606831	596790	558815	419882	428148	424268	82097.4	52175.1	65628.7	337196	347579	371814	C01234	ko00270,ko01100,ko01110	1.22259	4.11409e-05	0.113423	-3.14021	down	-	-	-	-	-	-	-	-	-	-	-
MWSslk201	437.14	59.01	438.153	C21H26O10	[M-H]-	Sec-O-Glucosylhamaudol	亥茅酚苷	Others	其它类	Chromone	色酮类	80681-44-3	2	36713.9	55287.7	58766.4	49557.3	56218.6	54027.3	94138	96809.1	25216.2	73448.5	64135.7	69642.7	30723.6	30043.5	26389.6	63059	59613	65961.1	C17484	-	-	-	-	-	-	-	-	-	-	-	-	-	-	-	-	-
pmn001686	287.22	241.22	288.23	C16H32O4	[M-H]-	10,16-Dihydroxypalmitic acid	10,16-二羟基棕榈酸	Lipids	脂质	Free fatty acids	游离脂肪酸	3233-90-7	3	5194.15	8085.91	8207.38	4930.6	6233.27	5605.69	7606.41	8936.22	11679.8	11895.8	8057.63	8372.35	20053.3	21374	17699.9	8048.29	8859.92	8716.85	C08285	ko00073	1.15683	0.00319193	2.09504	1.06698	up	-	-	-	-	-	-	-	-	-	-	-
mws0889	135.03	75.01	136.037	C4H8O5	[M-H]-	D-Threonic Acid	D-苏糖酸	Others	其它类	Saccharides	糖类	3909-12-4	3	2.60924e+06	1.71067e+06	1.58353e+06	5.35586e+06	5.40142e+06	5.60882e+06	2.07562e+06	1.9844e+06	2.20684e+06	2.64289e+06	2.71829e+06	2.60497e+06	2.90252e+06	2.96084e+06	2.80114e+06	4.38186e+06	4.55323e+06	4.8432e+06	C21649	-	-	-	-	-	-	-	-	-	-	-	1.4167	0.00606175	2.7723	1.47108	up	-
Cmzn004594	449.11	287.06	450.116	C21H22O11	[M-H]-	Dunalianoside C	樟叶越桔苷 C	Phenolic acids	酚酸类	Phenolic acids	酚酸类	-	2	432210	457559	649086	166039	132003	140536	156735	160825	394276	507968	151582	164159	253403	208324	248895	178674	181886	196492	-	-	-	-	-	-	-	-	-	-	-	-	1.44723	0.0307816	0.285003	-1.81095	down	-
pme2244	190.09	118.07	189.079	C11H11NO2	[M+H]+	3-Indolepropionic acid	3-吲哚丙酸	Alkaloids	生物碱	Plumerane	吲哚类生物碱	830-96-6	2	141079	207919	192187	209478	256479	225918	232484	235689	238837	258278	249819	281477	90904.8	106953	87425.6	250954	251449	229477	-	-	1.21967	0.000822424	0.403507	-1.30933	down	-	-	-	-	-	-	-	-	-	-	-
pme2266	245.1	227.08	244.088	C10H16N2O3S	[M+H]+	Biotin	D-生物素	Others	其它类	Vitamin	维生素	58-85-5	3	790223	1.07385e+06	1.16272e+06	1.16751e+06	1.35235e+06	1.30275e+06	985964	1.00139e+06	1.15809e+06	750997	638727	875019	635586	584293	655322	796107	860734	880805	C00120	ko00780,ko01100,ko01240,ko02010	-	-	-	-	-	-	-	-	-	-	-	-	-	-	-	-
Hmxp002239	298.14	255.09	297.137	C18H19NO3	[M+H]+	Apoglaziovine	Apoglaziovine	Alkaloids	生物碱	Aporphine alkaloids	阿朴啡型生物碱	2128-77-0	3	3.34825e+06	1.26614e+06	1.4266e+06	3.03973e+06	2.82614e+06	3.65551e+06	1.58416e+06	1.69881e+06	2.06906e+06	1.78548e+06	1.68194e+06	1.84135e+06	329460	356318	331747	2.08411e+06	1.94447e+06	1.88284e+06	C09340	-	1.22473	0.00990665	0.19012	-2.39502	down	-	-	-	-	-	-	-	-	-	-	-
mws0237	187.1	125.1	188.105	C9H16O4	[M-H]-	Azelaic acid	壬二酸	Organic acids	有机酸	Organic acids	有机酸	123-99-9	1	2.50209e+06	2.09718e+06	2.85352e+06	2.34116e+06	2.69857e+06	2.61986e+06	6.32214e+06	5.3806e+06	8.79816e+06	5.36588e+06	2.76227e+06	1.69579e+06	1.27641e+06	1.22971e+06	1.33665e+06	2.41076e+06	2.55126e+06	2.29804e+06	C08261	-	1.21144	0.0319757	0.187444	-2.41547	down	1.35339	0.0758695	0.479196	-1.06131	down	-	-	-	-	-	-
pmb2221	318.3	60.04	317.293	C18H39NO3	[M+H]+	4-Hydroxysphinganine	4-羟基鞘氨醇	Lipids	脂质	Sphingolipids	鞘脂	554-62-1	1	2.75505e+06	2.32383e+06	3.15079e+06	2.19324e+06	2.28686e+06	2.13579e+06	1.50724e+06	1.04906e+06	1.39298e+06	2.08591e+06	1.61005e+06	1.11023e+06	2.10066e+06	2.13751e+06	2.00919e+06	2.35704e+06	2.28053e+06	2.12504e+06	C12144	ko00600,ko01100	-	-	-	-	-	-	-	-	-	-	-	-	-	-	-	-
mws0256	118.09	72.08	117.079	C5H11NO2	[M+H]+	L-Valine	L-缬氨酸	Amino acids and derivatives	氨基酸及其衍生物	Amino acids and derivatives	氨基酸及其衍生物	72-18-4	3	2.57613e+07	4.10479e+07	4.17052e+07	1.54899e+07	1.7949e+07	1.63444e+07	2.11666e+07	2.2314e+07	2.50988e+07	2.52645e+07	2.48255e+07	1.97768e+07	5.78837e+07	5.63821e+07	5.94365e+07	2.69561e+07	2.71514e+07	2.95907e+07	C00183	ko00280,ko00290,ko00311,ko00460,ko00770,ko00966,ko00970,ko01100,ko01110,ko01210,ko01230,ko01240,ko02010	1.2234	3.25183e-05	2.53286	1.34077	up	-	-	-	-	-	1.35545	0.061492	0.458771	-1.12416	down	-
Lmhn002574	431.06	137.03	432.069	C20H16O11	[M-H]-	Caffeoyl(p-Hydroxybenzoyl)tartaric acid	咖啡酰对羟基苯甲酰酒石酸	Phenolic acids	酚酸类	Phenolic acids	酚酸类	-	3	43548.2	125408	128184	74638.8	68101.4	58943.6	82026.6	101900	66034.8	90602.8	86215.7	85186.5	184775	210505	187615	112429	122355	111303	-	-	1.17591	0.00138347	2.33194	1.22153	up	-	-	-	-	-	-	-	-	-	-	-
Hmfn000531	175.02	87.01	176.032	C6H8O6	[M-H]-	L-Ascorbic acid (Vitamin C)	抗坏血酸 (维生素 C)	Others	其它类	Vitamin	维生素	50-81-7	1	2.67146e+06	9	1.8998e+06	2.21318e+06	2.20862e+06	2.30964e+06	2.11009e+06	2.42055e+06	2.41405e+06	2.1503e+06	2.10835e+06	2.02998e+06	9	9	9	1.89466e+06	1.96475e+06	2.1008e+06	C00072	ko00053,ko00480,ko01100,ko01110,ko01240	1.23113	0.00195175	3.88786e-06	-17.9726	down	-	-	-	-	-	-	-	-	-	-	-
MWSslk002	433.11	271.06	432.106	C21H20O10	[M+H]+	Sophoricoside	槐角苷	Flavonoids	黄酮	Isoflavones	异黄酮	152-95-4	3	1.08801e+06	2.6934e+06	2.6533e+06	3.5137e+06	3.76503e+06	4.14056e+06	2.16035e+06	2.29382e+06	2.39247e+06	2.93604e+06	2.59448e+06	2.37395e+06	3.03296e+07	2.57607e+07	2.82206e+07	8.6752e+06	7.93374e+06	8.73735e+06	-	-	1.22975	0.00254853	12.3142	3.62225	up	-	-	-	-	-	-	-	-	-	-	-
Hmcp001658	727.17	479.11	726.164	C31H34O20	[M+H]+	Isorhamnetin-3-O-(6''-malonyl)glucoside-7-O-glucoside	异鼠李素-3-O-(6''-丙二酰)葡萄糖苷-7-O-葡萄糖苷	Flavonoids	黄酮	Flavonols	黄酮醇	-	3	4525.92	18854.1	12887.7	18281	8762.21	6927.66	28995.5	33188.8	25547.7	28934.8	19994.1	12972.8	2425.16	13733.9	4481.97	16094.7	14950.6	16594.3	-	-	1.05296	0.00888648	0.235273	-2.08759	down	-	-	-	-	-	-	-	-	-	-	-
Lmdp004892	535.11	287.05	534.101	C24H22O14	[M+H]+	Kaempferol-3-O-(6''-malonyl)galactoside*	山柰酚-3-O-(6''-丙二酰)半乳糖苷*	Flavonoids	黄酮	Flavonols	黄酮醇	-	3	405586	495135	781648	35022.9	26877.1	28849.1	47277.1	44540.8	559384	761863	67196.5	18524.9	86105	51778.3	76724.2	55228.2	50494.1	50391	-	-	-	-	-	-	-	-	-	-	-	-	1.46619	0.0427289	0.0539412	-4.21247	down	-
pme0295	146.08	86.06	145.074	C6H11NO3	[M+H]+	4-Acetamidobutyric acid	4-乙酰氨基丁酸	Organic acids	有机酸	Organic acids	有机酸	3025-96-5	3	2.16032e+06	1.63629e+06	1.72053e+06	1.506e+06	1.49441e+06	1.56504e+06	1.25172e+06	1.29621e+06	1.45557e+06	1.56067e+06	1.36407e+06	1.40825e+06	4.90475e+06	4.43393e+06	4.67283e+06	2.11351e+06	2.07005e+06	1.90873e+06	C02946	ko00330,ko01100	1.22648	0.000309899	3.49981	1.80728	up	-	-	-	-	-	-	-	-	-	-	-
Lmqn000432	333.06	333.06	334.067	C9H19O11P	[M-H]-	1-(sn-Glycero-3-phospho)-1D-myo-inositol	1-(sn-甘油-3-磷酸)-1D-肌醇	Others	其它类	Saccharides	糖类	-	2	6.98017e+06	1.35435e+07	1.33075e+07	6.31701e+06	5.49038e+06	6.66767e+06	1.1229e+07	1.08909e+07	1.02375e+07	1.28892e+07	1.25954e+07	1.22057e+07	1.94698e+07	1.79607e+07	1.8787e+07	1.29336e+07	1.18647e+07	1.17605e+07	-	-	-	-	-	-	-	-	-	-	-	-	-	-	-	-	-	-
mws5037	203.14	86.1	202.132	C9H18N2O3	[M+H]+	L-Alanyl-L-leucine	L-丙氨酰-L-亮氨酸	Amino acids and derivatives	氨基酸及其衍生物	Amino acids and derivatives	氨基酸及其衍生物	3303-34-2	3	57048.9	123665	92356.7	46264.8	48537.6	45193.6	67093.4	64454.4	44425.2	55893.7	57868.4	56698.4	279460	302594	268228	100212	90092.1	94607.4	-	-	1.21326	0.000113964	4.83189	2.27259	up	-	-	-	-	-	-	-	-	-	-	-
Zmhp002409	611.16	491.12	610.153	C27H30O16	[M+H]+	Isoluteolin-6,8-di-C-glucoside	异木犀草素-6,8-二-C-葡萄糖苷	Flavonoids	黄酮	Flavones	黄酮	-	3	7755.14	403549	323201	18142.4	9669.14	7908.01	255259	205244	218874	285229	320564	311249	1.61973e+07	1.54459e+07	1.48391e+07	3.90281e+06	4.31761e+06	3.99729e+06	-	-	1.23059	0.000650844	68.4191	6.09633	up	-	-	-	-	-	-	-	-	-	-	-
pme2074	322.2	130.05	323.21	C18H29NO4	[M-H]-	Jasmonoyl-L-Isoleucine	茉莉酰-L-异亮氨酸	Amino acids and derivatives	氨基酸及其衍生物	Amino acids and derivatives	氨基酸及其衍生物	120330-93-0	3	368402	41772.5	58489.8	127873	125168	132875	33306.1	38448.7	62896.7	61184.4	24563.3	20626.6	24060.7	21542.8	24612.3	64427.9	62969.7	69668	C18699	ko04075	-	-	-	-	-	-	-	-	-	-	-	-	-	-	-	1.06458
Lmlp006175	435.13	273.09	434.121	C21H22O10	[M+H]+	Isosalipurposide (Phlorizin Chalcone)	异杞柳苷 (根皮苷查耳酮)	Flavonoids	黄酮	Chalcones	查耳酮	4547-85-7	3	371458	2.03663e+06	2.63666e+06	140483	140185	122377	71289.8	189171	3.06106e+06	6.42071e+06	1.46577e+06	66185.9	799452	668084	836689	240827	216661	225062	C16406	ko00941	-	-	-	-	-	-	-	-	-	-	1.29625	0.149829	0.079894	-3.64577	down	-
Hmcn003273	247.13	203.14	248.141	C15H20O3	[M-H]-	Reynosin	瑞诺木烯内酯	Terpenoids	萜类	Sesquiterpenoids	倍半萜	28254-53-7	2	145622	54406.2	57806.9	46291.5	42590.9	48043	53309.3	46031.1	63662.8	65191.7	58011.4	54954.8	23268.9	21995.7	19096.7	50803.8	47932	45624	-	-	1.19669	0.0187338	0.394847	-1.34063	down	-	-	-	-	-	-	-	-	-	-	-
pme3475	273.08	153.02	272.068	C15H12O5	[M+H]+	Butin; 7,3',4'-Trihydroxyflavanone*	紫铆素*	Flavonoids	黄酮	Flavanones	二氢黄酮	492-14-8	3	288670	1.39947e+06	1.94683e+06	21641.3	18159.4	3170.59	4934.14	102074	2.45057e+06	6.35128e+06	1.22977e+06	14264.8	40530	43733.4	36396.5	16871.5	15243.8	15585.1	C09614	ko00941	-	-	-	-	-	-	-	-	-	-	1.37868	0.133506	0.0118217	-6.40242	down	-
pmb0880	482.32	341.31	481.317	C23H48NO7P	[M+H]+	LysoPE 18:0(2n isomer)	溶血磷脂酰乙醇胺 18:0(2n异构)	Lipids	脂质	LPE	溶血磷脂酰乙醇胺	-	3	8579.36	9372.32	7604.37	6390.48	5190.1	5351.49	4989.8	5393.69	7805.34	17482.3	15451.8	6216.16	16690.9	17558.3	18881	7392.28	8097.12	7372.83	-	-	1.19163	0.000688338	2.92104	1.54648	up	1.26208	0.175311	2.15243	1.10597	up	-	-	-	-	-	-
Zasp007391	359.22	323.2	358.214	C22H30O4	[M+H]+	palbinone	芍药二酮	Terpenoids	萜类	Terpene	萜类	139954-00-0	2	267909	119831	143355	380638	430551	445949	452166	447352	336443	585288	491991	510859	62153.2	71309.5	65617.1	388751	355968	352950	-	-	1.22313	0.0114418	0.161073	-2.63422	down	-	-	-	-	-	1.29235	0.0211362	2.36707	1.2431	up	1.65594
pmf0297	297.32	183.21	298.324	C20H42O	[M-H]-	1-Eicosanol	正二十醇	Lipids	脂质	Free fatty acids	游离脂肪酸	629-96-9	3	65531.8	62336.5	82632.7	46641.3	51017.7	45927.5	83602.2	88264.5	120934	142926	71513.5	45820.6	84593.4	77222.8	85870.4	58243.6	59320.8	53459.6	-	-	-	-	-	-	-	-	-	-	-	-	-	-	-	-	-	-
Hmpp002612	611.16	287.05	610.153	C27H30O16	[M+H]+	Luteolin-7-O-gentiobioside	木犀草素-7-O-龙胆双糖苷	Flavonoids	黄酮	Flavones	黄酮	-	2	81241.3	876976	784786	151422	123904	119438	447731	407142	644689	764489	717592	749361	3.31968e+07	2.94517e+07	3.12528e+07	8.57855e+06	7.91074e+06	8.79666e+06	-	-	1.22836	0.00117626	62.6191	5.96853	up	-	-	-	-	-	-	-	-	-	-	-
mws0159	163.04	91.06	164.047	C9H8O3	[M-H]-	Phenylpyruvic acid	苯丙酮酸	Organic acids	有机酸	Organic acids	有机酸	156-06-9	3	476426	396470	166095	446453	404917	328385	662400	743448	716390	518126	496041	499181	9	9	9	421927	392617	379288	C00166	ko00360,ko00400,ko00470,ko00960,ko01100,ko01110,ko01210,ko01230	1.23115	0.0011322	1.27224e-05	-16.2623	down	-	-	-	-	-	-	-	-	-	-	-
Lmgn000160	131.05	70.03	132.054	C4H8N2O3	[M-H]-	3-Ureidopropionic Acid	3-脲基丙酸	Organic acids	有机酸	Organic acids	有机酸	462-88-4	2	313812	1.34586e+06	1.17761e+06	487656	501192	605161	402728	389679	408492	455224	493605	427886	412554	463271	482590	577187	539828	602656	C02642	ko00240,ko00410,ko00770,ko01100	-	-	-	-	-	-	-	-	-	-	-	-	-	-	-	-
pmb2922	565.05	323.03	566.055	C15H24N2O17P2	[M-H]-	Uridine 5'-diphospho-D-glucose	尿苷 5'-二磷酸-D-葡萄糖	Nucleotides and derivatives	核苷酸及其衍生物	Nucleotides and derivatives	核苷酸及其衍生物	133-89-1	1	1.1411e+07	1.54977e+07	1.60528e+07	7.93171e+06	1.02554e+07	8.26577e+06	7.99834e+06	6.57271e+06	6.29008e+06	6.60742e+06	6.34583e+06	8.04369e+06	1.66404e+07	1.82599e+07	1.65575e+07	8.81684e+06	9.75434e+06	8.94491e+06	C00029	ko00040,ko00052,ko00053,ko00500,ko00520,ko00524,ko00561,ko00908,ko01100,ko01110,ko01240,ko01250	1.21289	0.000186327	2.46669	1.30257	up	-	-	-	-	-	-	-	-	-	-	1.67884
Lmhp009464	466.29	325.27	465.286	C22H44NO7P	[M+H]+	LysoPE 17:1(2n isomer)*	溶血磷脂酰乙醇胺 17:1(2n异构)*	Lipids	脂质	LPE	溶血磷脂酰乙醇胺	-	3	45627.1	32687	32409.6	32313.9	26369	30660.5	31054.5	31020.7	35327.6	56604.9	62718.7	110986	41825.3	45792.7	39767.9	41153	43035.5	38518.7	-	-	-	-	-	-	-	1.58684	0.122446	2.36451	1.24154	up	-	-	-	-	-	1.51588
Lmcp002302	312.13	180.09	311.123	C12H17N5O5	[M+H]+	N6-(2-Hydroxyethyl)adenosine	N6-(2-羟乙基)腺苷	Nucleotides and derivatives	核苷酸及其衍生物	Nucleotides and derivatives	核苷酸及其衍生物	4338-48-1	3	1.05599e+06	2.75744e+06	3.93936e+06	1.08075e+06	1.41795e+06	1.1032e+06	519652	760915	949901	1.12868e+06	935499	758510	974357	843431	838999	1.1945e+06	1.075e+06	1.10246e+06	-	-	-	-	-	-	-	-	-	-	-	-	-	-	-	-	-	1.33471
pme3967	312.13	180.09	311.123	C12H17N5O5	[M+H]+	2-(Dimethylamino)guanosine	2-(二甲基氨基)鸟苷	Nucleotides and derivatives	核苷酸及其衍生物	Nucleotides and derivatives	核苷酸及其衍生物	2140-67-2	3	1.05599e+06	2.75744e+06	3.93936e+06	1.08075e+06	1.41795e+06	1.1032e+06	519652	760915	949901	1.12868e+06	935499	758510	974357	843431	838999	1.1945e+06	1.075e+06	1.10246e+06	-	-	-	-	-	-	-	-	-	-	-	-	-	-	-	-	-	1.33471
mws0058	299.06	284.03	300.063	C16H12O6	[M-H]-	Diosmetin (5,7,3'-Trihydroxy-4'-methoxyflavone)*	香叶木素*	Flavonoids	黄酮	Flavones	黄酮	520-34-3	3	47707.5	246227	466114	8367.11	6993.21	7818.66	13983.2	48094.3	426947	1.10199e+06	282170	23320.3	4413.42	6304.53	6082.42	7046.38	7344.2	7863.45	C10038	-	-	-	-	-	-	-	-	-	-	-	1.36018	0.179124	0.0304967	-5.0352	down	-
Smhp004476	565.15	433.11	564.148	C26H28O14	[M+H]+	Isovitexin-2''-O-xyloside	异牡荆素-2''-O-木糖苷	Flavonoids	黄酮	Flavones	黄酮	-	1	22226.2	252100	310431	24818.2	18722.6	13877.3	159856	208662	292900	328670	189736	145460	1.12512e+07	1.36009e+07	1.16606e+07	2.95694e+06	2.79751e+06	3.12779e+06	-	-	1.22604	0.00357814	55.2038	5.78669	up	-	-	-	-	-	1.08522	0.183608	0.0981914	-3.34826	down	-
HX1375	197.12	133.1	196.11	C11H16O3	[M+H]+	(-)-Loliolide	(-)-地芰普内酯	Terpenoids	萜类	Monoterpenoids	倍萜	-	3	50406.6	59051.3	110955	30554.8	30003.1	27022.3	28289.5	37772.7	82353	203034	124399	31150.3	58187.1	73811.4	65931.1	32723.6	29979.1	33363.4	-	-	-	-	-	-	-	-	-	-	-	-	1.30681	0.143524	0.397347	-1.33153	down	-
Zmjp003291	595.17	433.12	594.159	C27H30O15	[M+H]+	Vitexin-2''-O-galactoside	牡荆素-2''-O-半乳糖苷	Flavonoids	黄酮	Flavones	黄酮	-	1	81475.6	220443	158264	342775	368736	405695	250413	306126	251916	250401	334608	332789	2.9434e+06	2.60842e+06	3.31228e+06	1.08254e+06	1.12408e+06	1.005e+06	-	-	1.22689	0.0053794	10.9643	3.45474	up	-	-	-	-	-	1.26685	0.0186046	2.42775	1.27962	up	-
pmn001705	471.35	471.35	472.355	C30H48O4	[M-H]-	3,24-Dihydroxy-17,21-semiacetal-12(13)oleanolic fruit	3,24-二羟基-17,21-半缩醛基-12(13)齐墩果	Terpenoids	萜类	Triterpene	三萜	-	3	1.01451e+07	5.73597e+06	7.72295e+06	4.46818e+06	4.69414e+06	4.78793e+06	2.82156e+06	2.90548e+06	6.03634e+06	7.42303e+06	3.34906e+06	2.93333e+06	2.02948e+07	1.76612e+07	1.84726e+07	8.5583e+06	7.64381e+06	8.17502e+06	-	-	1.17671	0.000543318	4.79697	2.26212	up	-	-	-	-	-	-	-	-	-	-	-
mws0582	322.11	130.05	321.099	C11H19N3O6S	[M+H]+	S-(Methyl)glutathione	S-甲基谷胱甘肽	Amino acids and derivatives	氨基酸及其衍生物	Amino acids and derivatives	氨基酸及其衍生物	2922-56-7	2	269808	310200	357453	330846	313091	399669	350497	435115	386991	328331	303134	313166	735666	797581	798664	426981	395272	441943	C11347	-	-	-	-	-	-	-	-	-	-	-	-	-	-	-	-	-
Wmzn000227	145.06	109.04	146.058	C6H10O4	[M-H]-	2,2-Dimethylsuccinic acid	2,2-二甲基琥珀酸	Organic acids	有机酸	Organic acids	有机酸	597-43-3	1	854385	1.29266e+06	1.25172e+06	940908	1.03098e+06	982558	564687	517411	533534	659821	688033	695223	2.73604e+06	2.16108e+06	2.78061e+06	1.14747e+06	1.20349e+06	1.07444e+06	-	-	1.22377	0.0093453	4.75215	2.24858	up	-	-	-	-	-	-	-	-	-	-	-
Wmmp000110	331.1	125.06	330.095	C14H18O9	[M+H]+	mudanoside A	牡丹苷 A	Phenolic acids	酚酸类	Phenolic acids	酚酸类	-	2	62114.4	74922.3	60421.7	78755.5	62549	75541.1	107767	85454	78120.7	70682.7	83113.2	72611.4	38313.4	29854.3	30463	51480.1	57218.1	56478.3	-	-	1.19525	0.0164413	0.363492	-1.46	down	-	-	-	-	-	-	-	-	-	-	-
pmb2657	289.12	131.08	290.123	C10H18N4O6	[M-H]-	Argininosuccinic acid	精氨基琥珀酸	Organic acids	有机酸	Organic acids	有机酸	2387-71-5	3	220055	248623	300728	287166	258564	285527	392742	404044	452691	415151	409427	368325	157854	166679	167234	299369	276596	309619	C03406	ko00220,ko00250,ko01100,ko01110,ko01230	1.22456	0.00436985	0.393579	-1.34528	down	-	-	-	-	-	-	-	-	-	-	-
Zmtn001624	188.04	144.05	189.043	C10H7NO3	[M-H]-	N-Acetylisatin	N-乙酰靛红	Alkaloids	生物碱	Plumerane	吲哚类生物碱	574-17-4	3	912.416	26997.9	37061.2	5001.89	5387.74	6636.03	29330.3	22455.3	34665.4	29929.7	18061.7	10597.1	12041.9	7986.05	13832.8	9491.81	9595.3	10526.3	C02172	ko00380	1.12634	0.0224995	0.391676	-1.35227	down	-	-	-	-	-	-	-	-	-	-	-
Zmyn004449	309.21	171.1	310.214	C18H30O4	[M-H]-	9-Hydroxy-12-oxo-10(E),15(Z)-octadecadienoic acid	9-羟基-12-氧代-10(E),15(Z)-十八碳二烯酸	Lipids	脂质	Free fatty acids	游离脂肪酸	-	3	117093	55408	75935.7	32198.6	34040.3	32923	25194.5	35184.9	94312.3	205860	105071	26181.3	9047.3	10135.8	9598.59	27028.1	26101.2	29188	C21923	ko00592,ko01110	1.09006	0.191037	0.186058	-2.42617	down	-	-	-	-	-	1.3323	0.111006	0.399144	-1.32502	down	-
pmb0034	277.1	148.06	276.096	C10H16N2O7	[M+H]+	L-α-Glutamyl-L-Glutamic Acid	L-谷氨酰-L-谷氨酸	Amino acids and derivatives	氨基酸及其衍生物	Amino acids and derivatives	氨基酸及其衍生物	3929-61-1	3	862206	255003	264889	404557	425348	378306	207298	193577	225761	201250	189205	212966	195703	216132	213059	298096	265490	283440	C01425	-	-	-	-	-	-	-	-	-	-	-	-	-	-	-	-	1.11218
pmn001671	547.17	223.1	548.174	C23H32O15	[M-H]-	Furanofructosyl-α-D-(6-mustard acyl)glucoside	呋喃果糖基-α-D-(6-芥子酰基)葡萄糖苷	Phenolic acids	酚酸类	Phenolic acids	酚酸类	-	2	75774.7	222148	209315	54475.8	44499.3	49115.5	111830	105903	106227	63116.5	104092	21711.5	990476	920469	884941	189697	199458	177571	-	-	1.23034	0.00136191	8.63033	3.10942	up	-	-	-	-	-	1.24899	0.124298	0.291955	-1.77618	down	1.25044
pme1194	228.1	112.05	227.091	C9H13N3O4	[M+H]+	2'-Deoxycytidine	2'-脱氧胞苷	Nucleotides and derivatives	核苷酸及其衍生物	Nucleotides and derivatives	核苷酸及其衍生物	951-77-9	3	176404	282047	385156	125461	129304	132079	110263	119251	331165	602627	206139	102133	244653	222707	221340	148345	146906	133304	C00881	ko00240,ko01100,ko01232,ko02010	-	-	-	-	-	-	-	-	-	-	1.26608	0.127257	0.458559	-1.12482	down	-
zjgp122326	286.09	124.04	285.085	C12H15NO7	[M+H]+	Pyridine-4-formyl-O-β-D-glucopyranoside	吡啶-4-甲酰-O-β-D-吡喃葡萄糖酯苷	Others	其它类	Others	其它	-	1	855374	1.24499e+06	1.30619e+06	1.04594e+06	1.14725e+06	1.03719e+06	878334	956967	954837	880781	757641	821968	1.77334e+06	2.04858e+06	2.23845e+06	1.37579e+06	1.2466e+06	1.38765e+06	-	-	1.20978	0.0126153	2.17207	1.11907	up	-	-	-	-	-	-	-	-	-	-	-
MWSmce706	129.07	56.05	128.059	C5H8N2O2	[M+H]+	Cyclo(Ala-Gly)	环(甘氨酰-L-丙氨酰)	Amino acids and derivatives	氨基酸及其衍生物	Amino acids and derivatives	氨基酸及其衍生物	4526-77-6	3	1.56473e+06	1.99198e+06	1.91475e+06	1.038e+06	1.13464e+06	1.17115e+06	1.10789e+06	1.12907e+06	1.16065e+06	995473	971998	994046	880002	891014	959282	1.17504e+06	1.05884e+06	1.06752e+06	-	-	-	-	-	-	-	-	-	-	-	-	-	-	-	-	-	-
Lmbn005443	293.21	235.17	294.219	C18H30O3	[M-H]-	13-KODE; (9Z,11E)-13-Oxooctadeca-9,11-dienoic acid	13-氧代十八碳-9,11-二烯酸	Lipids	脂质	Free fatty acids	游离脂肪酸	54739-30-9	3	30778.9	24188.5	39972	15005.6	13061.6	11827.8	9329.9	19328.5	43127.5	99206.9	47239.9	10465.1	22687	25673.1	20864.8	12920	11570.3	11824.3	C14765	ko00591	-	-	-	-	-	-	-	-	-	-	1.39926	0.0519364	0.420215	-1.2508	down	-
Lmsn006839	681.39	519.33	682.393	C36H58O12	[M-H]-	2,3,19,23,24-Pentahydroxyolean-12-en-28-oic acid-28-O-glucoside	2,3,19,23,24-五羟基齐墩果-12-烯-28-酸-28-O-葡萄糖苷	Terpenoids	萜类	Triterpene Saponin	三萜皂苷	-	2	4.12719e+06	3.78749e+06	4.39882e+06	4.89369e+06	4.5933e+06	5.90066e+06	3.44857e+06	3.35625e+06	2.87174e+06	2.82959e+06	2.78343e+06	3.2003e+06	1.35918e+06	1.19192e+06	1.04345e+06	3.20568e+06	3.53171e+06	3.58118e+06	-	-	1.20982	0.0021481	0.371469	-1.42869	down	-	-	-	-	-	-	-	-	-	-	-
Lmhp008801	476.28	335.26	475.27	C23H42NO7P	[M+H]+	LysoPE 18:3*	溶血磷脂酰乙醇胺 18:3*	Lipids	脂质	LPE	溶血磷脂酰乙醇胺	-	1	5.71579e+06	5.49542e+06	4324710	2.97841e+06	3.07177e+06	3.37919e+06	5.3419e+06	4.97846e+06	4.44703e+06	3.97169e+06	3.55807e+06	3.25744e+06	1.46322e+07	1.27962e+07	1.50608e+07	5.67793e+06	6.38568e+06	6.16031e+06	-	-	1.21937	0.00237332	2.87724	1.52468	up	-	-	-	-	-	-	-	-	-	-	-
Lmsn003628	547.17	223.06	548.174	C23H32O15	[M-H]-	6'-O-Sinapoylsucrose	6'-O-芥子酰蔗糖	Phenolic acids	酚酸类	Phenolic acids	酚酸类	-	2	56439.8	226411	193582	49494.1	55033.3	51817.3	85965.4	66528.4	85948.2	94142.3	84687.7	109233	975259	872435	957534	172782	174286	192085	-	-	1.22811	0.000928561	11.7648	3.55641	up	-	-	-	-	-	1.08049	0.176794	0.328156	-1.60754	down	-
Lmhp008742	542.32	184.07	541.317	C28H48NO7P	[M+H]+	LysoPC 20:5	溶血磷脂酰胆碱 20:5	Lipids	脂质	LPC	溶血磷脂酰胆碱	162440-04-2	2	2317.3	1.68267e+06	224577	2889.76	5777.13	5190.67	32164.5	16322.2	16704.1	4147.64	4042.58	3328.49	4737.31	5366.94	4277.26	113041	103300	101183	-	-	1.17234	0.0827162	0.220607	-2.18045	down	1.73422	0.0752081	0.176692	-2.50069	down	-	-	-	-	-	1.17537
HJN055	435.13	273.08	436.137	C21H24O10	[M-H]-	Dihydrocharcone-4'-O-glucoside	二氢查耳酮-4'-O-葡萄糖苷	Flavonoids	黄酮	Chalcones	查耳酮	-	3	78027.8	81193	119913	18704	9028.69	12403.9	18084.5	13340.7	61870.3	82217.9	27858.5	14006.3	43408.4	62673.3	53542.5	25035.6	27057.5	24086.5	-	-	-	-	-	-	-	-	-	-	-	-	1.43654	0.0234106	0.14379	-2.79797	down	1.29608
ML10181668	130.09	84.08	129.079	C6H11NO2	[M+H]+	Cycloleucine	环亮氨酸	Amino acids and derivatives	氨基酸及其衍生物	Amino acids and derivatives	氨基酸及其衍生物	52-52-8	1	2.81205e+07	3.7681e+07	3.64623e+07	2.37706e+07	2.72131e+07	2.51731e+07	2.81739e+07	2.92558e+07	3.22659e+07	3.90491e+07	3.94319e+07	3.71652e+07	6.26799e+07	5.7791e+07	6.27712e+07	3.74089e+07	3.31892e+07	3.55646e+07	C03969	-	1.21976	0.000181758	2.04293	1.03064	up	-	-	-	-	-	-	-	-	-	-	-
Zmhn001793	341.09	179.03	342.095	C15H18O9	[M-H]-	6-O-Caffeoyl-D-glucose*	6-O-咖啡酰-D-葡萄糖*	Phenolic acids	酚酸类	Phenolic acids	酚酸类	-	2	370022	609806	682468	304750	275038	302217	739468	789479	947029	1.02908e+06	633313	570808	549039	554565	521395	446241	457636	407575	-	-	-	-	-	-	-	-	-	-	-	-	-	-	-	-	-	-
pme1474	298.1	136.06	297.09	C11H15N5O3S	[M+H]+	5'-Deoxy-5'-(methylthio)adenosine	5-脱氧-5-甲硫腺苷	Nucleotides and derivatives	核苷酸及其衍生物	Nucleotides and derivatives	核苷酸及其衍生物	2457-80-9	1	8.87111e+06	1.21687e+07	1.15122e+07	8.66531e+06	9.15739e+06	8.76835e+06	1.04957e+07	1.04046e+07	1.06352e+07	1.0672e+07	9.5278e+06	1.03679e+07	5.70267e+07	6.14436e+07	5.79915e+07	1.34126e+07	1.363e+07	1.49687e+07	C00170	ko00270,ko00908,ko01100	1.23078	0.000749014	5.59566	2.48431	up	-	-	-	-	-	-	-	-	-	-	-
pme3163	289.03	96.97	290.04	C7H15O10P	[M-H]-	D-Sedoheptuiose 7-phosphate	D-景天庚酮糖 7-磷酸	Others	其它类	Saccharides	糖类	2646-35-7	3	1.19643e+07	8.38053e+06	6.96501e+06	6.70332e+06	6.71784e+06	7.24339e+06	5.56618e+06	5.8552e+06	5.41849e+06	5.57931e+06	5.91433e+06	6.258e+06	1.15522e+07	1.21409e+07	13191716	8.06412e+06	7.50524e+06	7.15722e+06	-	-	1.22313	0.00317544	2.19033	1.13115	up	-	-	-	-	-	-	-	-	-	-	-
Jmwn002494	325.09	119.05	326.1	C15H18O8	[M-H]-	(2E)-3-[4-(β-D-glucopyranoside)-phenylacrylic]-acid	(2E)-3-[4-(β-D-吡喃葡萄糖苷)-苯丙烯酸]酸	Phenolic acids	酚酸类	Phenolic acids	酚酸类	-	3	123466	89770.3	92108.3	23511.8	28502.1	25414.1	38674.4	39060.5	114614	128303	47528.8	46706.7	50163.1	52288.3	81563.6	39662.2	39644.5	43958.2	-	-	-	-	-	-	-	-	-	-	-	-	1.45575	0.0183826	0.253576	-1.97951	down	-
Qmjp081206	233.15	187.15	232.146	C15H20O2	[M+H]+	Isogermafurenolide	异大根老鹳草呋烯内酯	Terpenoids	萜类	Sesquiterpenoids	倍半萜	-	1	403189	2.12341e+06	3.91941e+06	202331	160354	154507	158585	473789	4.07241e+06	1.06063e+07	2.82856e+06	130867	245617	242380	249435	154912	142379	160441	-	-	-	-	-	-	-	-	-	-	-	-	1.25614	0.190911	0.0802345	-3.63963	down	-
Ymjm000148	299.11	137.02	300.121	C14H20O7	[M-H]-	Salidroside	红景天苷	Phenolic acids	酚酸类	Phenolic acids	酚酸类	10338-51-9	1	5.3237e+06	1.76324e+07	2.28336e+07	6.18069e+06	9.52309e+06	5.89695e+06	2.20435e+07	1.96245e+07	1.98029e+07	1.73875e+07	1.60577e+07	1.56789e+07	3.4165e+07	3.81703e+07	3.26972e+07	1.45053e+07	1.63975e+07	1.55508e+07	C06046	ko00350,ko01100	-	-	-	-	-	-	-	-	-	-	-	-	-	-	-	-
Lmhp011549	550.39	184.07	549.379	C28H56NO7P	[M+H]+	LysoPC 20:1	溶血磷脂酰胆碱 20:1	Lipids	脂质	LPC	溶血磷脂酰胆碱	-	1	208742	274296	279387	143283	144292	148161	182045	180963	191748	229107	177327	110614	374394	358295	374794	179472	195196	202526	-	-	-	-	-	-	-	-	-	-	-	-	-	-	-	-	-	-
Wmkp002590	595.19	127.04	594.159	C27H30O15	[M+H]+	5,7-Dihydroxy-4-methoxyflavone-3-O-xylose-(1-6)-glucose	5,7-二羟基-4-甲氧基黄酮-3-O-木糖-(1-6)-葡萄糖	Flavonoids	黄酮	Flavones	黄酮	-	2	94412.2	9.39661e+06	1.25522e+07	452874	477447	440157	1.96079e+07	2.03352e+07	1.62594e+07	1.73266e+07	1.68335e+07	1.88592e+07	1.74138e+07	1.49012e+07	1.56392e+07	1.21188e+07	1.08836e+07	1.21436e+07	-	-	-	-	-	-	-	-	-	-	-	-	-	-	-	-	-	-
Wmhp000055	169.05	65.04	168.042	C8H8O4	[M+H]+	2,5-Dimethoxybenzoquinone*	2,5-二甲氧基苯醌*	Quinones	醌类	Quinones	醌类	3117-03-1	1	4.17047e+06	3.03704e+06	3.4142e+06	4.33983e+06	1.92607e+06	4.02687e+06	4.01619e+06	4.20724e+06	4.01273e+06	4.01675e+06	3.52062e+06	4.06643e+06	1.06611e+06	979602	1.4859e+06	3.75231e+06	4.21428e+06	3.85135e+06	-	-	1.20625	0.00084933	0.288621	-1.79275	down	-	-	-	-	-	-	-	-	-	-	-
Lmnp102580	565.16	433.11	564.148	C26H28O14	[M+H]+	Apigenin-6-C-(2''-xylosyl)glucoside	芹菜素-6-C-(2''-木糖基)葡萄糖苷	Flavonoids	黄酮	Flavones	黄酮	-	1	19163.3	252289	278111	20171.2	34865.7	26155.3	168703	232924	254246	387479	151334	87480.6	1.35475e+07	1.42051e+07	1.1542e+07	2.54319e+06	2.85092e+06	2.82569e+06	-	-	1.22806	0.0038151	59.912	5.90477	up	-	-	-	-	-	-	-	-	-	-	-
MWS1900	215.13	153.13	216.136	C11H20O4	[M-H]-	Undecanedioic acid	十一烷二酸	Lipids	脂质	Free fatty acids	游离脂肪酸	1852-04-6	3	75176.9	54105.6	70891.9	77882.2	81357.9	78990.1	143492	160812	184339	131052	76603.5	69482.1	61116.1	50969.6	54110.5	76114.4	83781.9	74687.2	-	-	1.21476	0.00861863	0.340119	-1.55589	down	-	-	-	-	-	-	-	-	-	-	-
pmb0782	86.1	69.07	85.0891	C5H11N	[M+H]+	Piperidine	哌啶	Alkaloids	生物碱	Piperidine alkaloids	哌啶类生物碱	110-89-4	3	3.13635e+06	6.76559e+06	7.31533e+06	2.63509e+06	3.38867e+06	2.95108e+06	4.10882e+06	4.60395e+06	5.10193e+06	4.35879e+06	4.44233e+06	4.70423e+06	6.56696e+06	6.35873e+06	6.07628e+06	5.00319e+06	4.42752e+06	4.85341e+06	C01746	ko00960	-	-	-	-	-	-	-	-	-	-	-	-	-	-	-	-
Lmgp003335	433.11	271.06	432.106	C21H20O10	[M+H]+	4',5-Dihydroxyisoflavone-7-O-galactoside	5,4'-二羟基异黄酮-7-O-半乳糖苷	Flavonoids	黄酮	Isoflavones	异黄酮	-	3	1.13286e+06	2.59085e+06	2.29743e+06	3.90851e+06	3.75981e+06	3.15016e+06	1.95363e+06	2.43279e+06	2.68175e+06	2.95181e+06	2.54399e+06	2.43501e+06	2.81084e+07	2.62686e+07	3.04564e+07	9.25682e+06	8.64914e+06	8.16031e+06	-	-	1.22678	0.0016715	12.0022	3.58522	up	-	-	-	-	-	-	-	-	-	-	-
pmn001380	187.1	169.09	188.105	C9H16O4	[M-H]-	Eucommiol	杜仲醇	Others	其它类	Alcohol compounds	醇类化合物	55930-44-4	1	309599	204488	274619	219979	252267	227048	639690	602390	786207	586151	287583	154829	129870	119262	117146	243071	219525	217034	C17878	-	1.22464	0.00982357	0.180585	-2.46925	down	-	-	-	-	-	-	-	-	-	-	-
Lmtn004049	263.13	204.12	264.136	C15H20O4	[M-H]-	Abscisic acid	脱落酸	Organic acids	有机酸	Organic acids	有机酸	21293-29-8	1	360936	432385	468842	158049	167424	171168	59643.3	62544.1	93654.2	203565	128256	105361	774612	761559	832645	316382	279259	292572	C06082	ko00906,ko01100,ko01110,ko04075	1.22251	0.000101434	10.9748	3.45612	up	1.4608	0.117894	2.02548	1.01826	up	1.45763	0.0140203	0.393483	-1.34563	down	1.694
Lmqn000780	606.08	384.98	607.082	C17H27N3O17P2	[M-H]-	Uridine 5'-diphospho-N-acetylglucosamine	尿苷二磷酸乙酰葡萄糖胺	Nucleotides and derivatives	核苷酸及其衍生物	Nucleotides and derivatives	核苷酸及其衍生物	528-04-1	1	181578	336201	386956	100154	136273	124239	281994	264474	244994	200849	210692	203523	450246	553445	430968	221144	204000	231546	C00043	ko00520,ko00524,ko01100,ko01250	-	-	-	-	-	-	-	-	-	-	1.28866	0.0950123	0.398642	-1.32683	down	-
MWSmce486	503.16	383.12	504.169	C18H32O16	[M-H]-	Manninotriose	甘露三糖	Others	其它类	Saccharides	糖类	13382-86-0	3	80640.1	46086.5	49208.3	63596.7	78418.7	54292.8	18814.9	16002.4	36367.6	61777.7	31003	16898.1	41694.6	39363.3	37502.2	40832.1	45278.4	40450.5	C05404	ko00052,ko01100	-	-	-	-	-	-	-	-	-	-	-	-	-	-	-	-
pmd0147	548.37	184.07	547.364	C28H54NO7P	[M+H]+	LysoPC 20:2*	溶血磷脂酰胆碱 20:2*	Lipids	脂质	LPC	溶血磷脂酰胆碱	-	3	794081	956472	873707	642121	609462	657386	516357	511233	551383	717875	716810	566596	1.01621e+06	1.17804e+06	1.0609e+06	799154	751093	853529	-	-	1.22011	0.00491021	2.06156	1.04374	up	-	-	-	-	-	-	-	-	-	-	-
pmn001368	699.25	537.2	700.258	C32H44O17	[M-H]-	Olivil-4,4'-Di-O-glucoside	橄榄树脂素-4,4'-二-O-葡萄糖苷	Lignans and Coumarins	木脂素和香豆素	Lignans	木脂素	-	2	18107.4	78096.2	73580.6	32890.9	32583.3	31420	53398	46078.3	52507	44786.4	47261.4	39470.1	211339	168795	175697	54435.3	59820.6	61653.4	-	-	1.22106	0.00795753	3.65718	1.87073	up	-	-	-	-	-	-	-	-	-	-	-
pmp000925	328.15	297.11	327.147	C19H21NO4	[M+H]+	Huangjinjian	深山黄瑾碱	Alkaloids	生物碱	Alkaloids	生物碱	-	1	2.74055e+06	638730	602137	2.47012e+06	2.52587e+06	2.78933e+06	823078	833444	1.03082e+06	1.09814e+06	944633	1.01487e+06	108274	89848.5	80962.5	1.21954e+06	1.14763e+06	1.07248e+06	-	-	1.22533	0.00641654	0.103852	-3.2674	down	-	-	-	-	-	-	-	-	-	-	-
pme2960	273.08	153.02	272.068	C15H12O5	[M+H]+	Naringenin chalcone; 2',4,4',6'-Tetrahydroxychalcone	柚皮素查耳酮	Flavonoids	黄酮	Chalcones	查耳酮	73692-50-9	3	269918	1.27878e+06	1.97583e+06	14514.2	7960.98	8302.13	8175.73	98621.8	2.36247e+06	6.16064e+06	1.19231e+06	21183.9	53695.6	46578.9	58910.2	20025.5	17715.7	18312.2	C06561	ko00941,ko01100,ko01110	-	-	-	-	-	-	-	-	-	-	1.42336	0.143009	0.00873231	-6.83942	down	-
Wacn005438	477.27	161.04	418.257	C21H38O8	[M+CH3COOH-H]-	Hydroxypentadecenoic acid glucoside	羟基十五碳烯酸葡萄糖苷	Lipids	脂质	Free fatty acids	游离脂肪酸	-	2	297459	224917	341933	64189.6	50033.4	46705	38968.9	35969.9	265468	322580	43801	59200.5	5548.49	8549.61	9170.29	32789.6	36861.4	36678.6	-	-	1.05521	0.298789	0.0683547	-3.87081	down	-	-	-	-	-	1.45894	0.0185009	0.186193	-2.42513	down	1.2044
pmb0532	349.05	137.05	348.047	C10H13N4O8P	[M+H]+	Inosine 5'-monophosphate	5'-肌苷酸	Nucleotides and derivatives	核苷酸及其衍生物	Nucleotides and derivatives	核苷酸及其衍生物	131-99-7	3	330703	218286	280001	123755	182404	122907	247250	232891	276078	261924	257507	313090	491099	558034	455515	314508	278818	284872	C00130	ko00230,ko01100,ko01110,ko01232,ko01240	-	-	-	-	-	-	-	-	-	-	-	-	-	-	-	-
pmn001669	237.08	207.03	238.084	C12H14O5	[M-H]-	Methyl sinapate	芥子酸甲酯	Phenolic acids	酚酸类	Phenolic acids	酚酸类	20733-94-2	1	131423	352340	372776	191319	221853	200568	177522	177419	172849	154219	165435	179300	705595	747488	680197	304959	340082	344043	-	-	1.23007	0.00126413	4.04191	2.01504	up	-	-	-	-	-	-	-	-	-	-	-
mws0847	150.08	133.05	149.07	C6H7N5	[M+H]+	1-Methyladenine	1-甲基腺嘌呤	Nucleotides and derivatives	核苷酸及其衍生物	Nucleotides and derivatives	核苷酸及其衍生物	5142-22-3	2	326337	384378	363800	145368	171966	154620	542050	364632	419101	408376	329571	366973	688384	755080	970203	312492	356285	337511	C02216	-	-	-	-	-	-	-	-	-	-	-	1.45353	0.00230767	0.439225	-1.18697	down	-
Hmqn005002	331.23	299.2	332.235	C21H32O3	[M-H]-	12-Hydroxymethylabietate	12-羟基松香酸甲酯	Terpenoids	萜类	Ditepenoids	二萜	-	2	2764.12	507.281	1929.83	9	9	9	67885.5	66717.6	73730.9	5196.16	2892.59	3149.5	9	9	9	13108.7	12327.2	14049.4	-	-	1.23108	0.000974777	0.0001296	-12.9137	down	1.7827	0.0003735	0.0539435	-4.21241	down	1.45544	0.120172	0.00519108	-7.58975	down	1.20877
Lmhp010040	504.31	363.29	503.301	C25H46NO7P	[M+H]+	LysoPE 20:3*	溶血磷脂酰乙醇胺 20:3*	Lipids	脂质	LPE	溶血磷脂酰乙醇胺	-	3	21078.1	24537.5	15557.4	11468.4	10254.4	10157.6	9924.6	10652.5	9035.39	13370.2	11627.5	12570.6	23272.4	20616.7	23840.7	16688.3	14649.4	15470.5	-	-	1.21529	0.00177098	2.28721	1.19359	up	-	-	-	-	-	-	-	-	-	-	-
HJN087	433.12	271.06	434.121	C21H22O10	[M-H]-	Naringenin-4'-O-glucoside*	柚皮素-4'-O-葡萄糖苷*	Flavonoids	黄酮	Flavanones	二氢黄酮	-	1	282904	361162	280510	865094	666138	821077	238811	167461	274711	245692	198693	256491	2.48934e+06	3.08375e+06	2.42229e+06	680900	650430	740089	-	-	1.22105	0.0064011	11.7409	3.55348	up	-	-	-	-	-	1.44225	0.00733297	2.5442	1.34721	up	-
mws0884	328.05	134.05	329.053	C10H12N5O6P	[M-H]-	Cyclic 3',5'-Adenylic acid	环-3',5'-腺嘌呤核苷酸	Nucleotides and derivatives	核苷酸及其衍生物	Nucleotides and derivatives	核苷酸及其衍生物	60-92-4	2	72403.5	389486	417073	95960.1	111434	102653	199189	238786	230140	370164	351647	202745	207453	199973	217755	185754	174606	199407	C00575	ko00230,ko01100	-	-	-	-	-	-	-	-	-	-	-	-	-	-	-	-
Lmsp004450	359.15	131.05	358.142	C20H22O6	[M+H]+	Dehydrodiconiferyl alcohol	脱氢双松柏醇	Lignans and Coumarins	木脂素和香豆素	Lignans	木脂素	4263-87-0	2	832833	574806	654905	888166	1.22794e+06	1.26524e+06	659545	308560	395500	439351	329127	255571	167435	149890	193285	644648	691768	736984	-	-	1.09737	0.112565	0.374456	-1.41713	down	-	-	-	-	-	-	-	-	-	-	1.59195
Smcp000882	328.13	310.12	327.132	C15H21NO7	[M+H]+	N-benzoyl-2-aminoethyl-β-D-glucopyranoside	N-苯甲酰基-2-氨基乙基-β-D-吡喃葡萄糖苷	Alkaloids	生物碱	Alkaloids	生物碱	-	2	154801	147467	284644	88878.2	91384.3	101440	80858.4	89294.7	451721	941763	244704	59457.5	44607.5	60600.3	58883.7	80083.2	73754.5	84304.4	-	-	-	-	-	-	-	-	-	-	-	-	1.28116	0.148863	0.479973	-1.05898	down	-
MWS201054	162.08	56.05	161.069	C6H11NO4	[M+H]+	O-Acetyl-L-homoserine	O-乙酰-L-高丝氨酸	Amino acids and derivatives	氨基酸及其衍生物	Amino acids and derivatives	氨基酸及其衍生物	250736-84-6	3	457116	477190	502433	322391	367775	324884	409613	435789	517616	510875	449045	468641	924520	1.02935e+06	1.02627e+06	554290	484712	522419	-	-	1.20783	0.000346403	2.18643	1.12858	up	-	-	-	-	-	-	-	-	-	-	-
MWSslk146	595.17	433.12	594.159	C27H30O15	[M+H]+	4'-O-Glucosylvitexin	牡荆素葡萄糖苷	Flavonoids	黄酮	Flavones	黄酮	38950-94-6	2	140092	4.52048e+06	4.09036e+06	105032	105489	100007	5.24436e+06	4.7123e+06	5.65748e+06	4.5699e+06	4.23961e+06	4.86427e+06	6.04068e+07	6.81742e+07	6.18731e+07	3.07638e+07	3.01351e+07	2.7077e+07	-	-	1.22981	0.00147809	12.1975	3.60852	up	-	-	-	-	-	1.10512	0.181036	0.0354851	-4.81664	down	-
mws0668	283.07	151.03	284.076	C10H12N4O6	[M-H]-	Xanthosine	黄苷	Nucleotides and derivatives	核苷酸及其衍生物	Nucleotides and derivatives	核苷酸及其衍生物	146-80-5	2	1.14315e+06	539910	635994	612542	653878	623802	1.01783e+06	977895	1.07208e+06	1.33671e+06	1.24369e+06	1.25532e+06	1.67857e+06	1.81828e+06	2.00043e+06	1.00922e+06	887875	918201	C01762	ko00230,ko00232,ko01100,ko01110,ko01232,ko02010	-	-	-	-	-	-	-	-	-	-	-	-	-	-	-	-
mws0748	353.09	191.06	354.095	C16H18O9	[M-H]-	1-Caffeoylquinic acid	1-咖啡酰奎宁酸	Phenolic acids	酚酸类	Phenolic acids	酚酸类	1241-87-8	3	51871	90598.8	126976	54642.1	41915.7	42581.2	81355.4	57584.6	96681	200339	85472.4	57560.9	30098.8	38399.7	24035.5	44552.5	39392.4	44171.9	-	-	1.12601	0.0396593	0.392724	-1.34841	down	-	-	-	-	-	-	-	-	-	-	-
pma6455	229.01	96.97	230.019	C5H11O8P	[M-H]-	Ribulose-5-phosphate	核酮糖-5-磷酸	Others	其它类	Saccharides	糖类	4300-28-1	3	940188	198563	151553	488689	351563	422511	181725	227863	194184	283368	259417	234481	301118	283412	318087	353763	312695	350986	C00117	ko00030,ko00230,ko00440,ko00710,ko00750,ko01100,ko01110,ko01200,ko01230,ko01240	-	-	-	-	-	-	-	-	-	-	-	-	-	-	-	-
Wafn011571	295.23	195.14	296.235	C18H32O3	[M-H]-	alpha-Hydroxylinoleic acid*	α-羟基亚油酸*	Lipids	脂质	Free fatty acids	游离脂肪酸	57818-44-7	1	8.76213e+06	1.97396e+06	2.42301e+06	2.14794e+06	2.15798e+06	2.22108e+06	963380	1.36389e+06	2.24356e+06	3.79195e+06	2.48017e+06	929268	988286	1.01835e+06	1.02217e+06	1.74822e+06	1.57089e+06	1.78736e+06	-	-	-	-	-	-	-	-	-	-	-	-	-	-	-	-	-	-
MWSmce129	233.15	187.14	232.146	C15H20O2	[M+H]+	Atractylenolide Ⅱ	白术内酯 Ⅱ	Terpenoids	萜类	Sesquiterpenoids	倍半萜	73069-14-4	1	593443	104400	142628	694746	626175	710876	583693	622052	696616	739974	585154	565720	1.60335e+06	1.61793e+06	1.69088e+06	756460	679979	774255	C17886	-	1.22329	2.7065e-05	2.58214	1.36857	up	-	-	-	-	-	1.08707	0.123595	2.41745	1.27349	up	1.29975
MWSslk154	277.13	115.04	276.121	C12H20O7	[M+H]+	Triethyl citrate	柠檬酸三乙酯	Organic acids	有机酸	Organic acids	有机酸	77-93-0	3	25836	33891.8	36159.2	27598.5	24581.1	23930.8	60393.2	59942.3	59458.3	33204.4	24210.5	26063.2	16989.9	22858.1	26292.7	25453.2	29170.4	27167.5	-	-	1.19235	0.00476279	0.36787	-1.44273	down	1.74987	0.0067908	0.4643	-1.10687	down	-	-	-	-	-	-
MWSmce497	495.15	137.03	496.158	C23H28O12	[M-H]-	Oxypaeoniflorin	氧化芍药苷	Terpenoids	萜类	Monoterpenoids	倍萜	39011-91-1	3	6076.53	69446.6	39368.8	16338.1	7752.82	8454.72	51494.5	53680	45015.6	39198	72304.2	59975.4	161026	171969	233673	57186.1	61516.7	53672.7	-	-	1.20926	0.024271	3.773	1.91571	up	-	-	-	-	-	-	-	-	-	-	-
Lmgp004784	275.09	139.04	274.084	C15H14O5	[M+H]+	Apiferol	4,4',5,7-四羟基黄烷	Flavonoids	黄酮	Flavones	黄酮	55167-29-8	3	87712.7	96415.5	99293.4	212225	213632	187974	135053	126083	118929	104687	142657	112314	61777.9	51702	63095.5	117527	117850	132219	-	-	1.20961	0.000456426	0.464593	-1.10596	down	-	-	-	-	-	1.46072	0.00201089	2.16579	1.11489	up	-
pmb2787	293.21	275.2	294.219	C18H30O3	[M-H]-	9-Oxo-10E,12Z-octadecadienoic acid	9-过氧-10E,12Z-十八碳二烯酸	Lipids	脂质	Free fatty acids	游离脂肪酸	54232-59-6	3	145437	69663.8	106261	50030.5	44144.1	42953.2	32106.4	37361.5	89888.3	181095	79890.5	28016.9	45724.1	45051.4	41439	39106.1	44791.6	41357	C14766	ko00591	-	-	-	-	-	-	-	-	-	-	1.31489	0.10551	0.426708	-1.22868	down	-
pmb0550	449.11	287.06	449.108	C21H21O11+	[M]+	Cyanidin-3-O-glucoside (Kuromanin)*	矢车菊素-3-O-葡萄糖苷*	Flavonoids	黄酮	Anthocyanidins	花青素	47705-70-4	3	1.06799e+06	1.65374e+06	2.06386e+06	572702	701661	347955	585037	775656	1.63979e+06	1.70359e+06	988567	845552	525873	584098	740539	779164	845847	738697	C08604	ko00942,ko01110	-	-	-	-	-	-	-	-	-	-	1.31089	0.0543732	0.339001	-1.56064	down	-
mws0052	447.09	271.06	446.085	C21H18O11	[M+H]+	Baicalin	黄芩苷	Flavonoids	黄酮	Flavones	黄酮	21967-41-9	2	69558.7	831332	1.57827e+06	73057.9	44619.3	51113.1	85345	174868	623610	1.98488e+06	776690	53852.7	9941.45	3285.68	3600.57	119608	135626	121848	C10025	-	1.15825	0.224766	0.0190397	-5.71485	down	-	-	-	-	-	1.09574	0.219013	0.0680837	-3.87655	down	-
pme1651	176.07	130.07	175.063	C10H9NO2	[M+H]+	Indole-3-acetic acid (IAA)	吲哚-3-乙酸<植物生长激素>	Alkaloids	生物碱	Plumerane	吲哚类生物碱	87-51-4	3	289243	89703.2	111989	236264	198828	196104	102073	84978.6	105465	133463	115862	111619	82196	91954.5	93596.5	170192	165858	149062	C00954	ko00380,ko01100,ko04075	-	-	-	-	-	-	-	-	-	-	-	-	-	-	-	-
Wagp001741	429.19	267.14	428.18	C19H28N2O9	[M+H]+	N-(gamma-L-glutamyl)tyramine O-glucoside	N-(γ-L-谷氨酰)酪胺 O-葡萄糖苷	Alkaloids	生物碱	Phenolamine	酚胺	-	1	327336	469952	523886	431768	423387	421080	1.59735e+06	1.68054e+06	1.88416e+06	793425	773075	779242	237118	271568	206893	796299	706460	709667	-	-	1.2258	0.00227761	0.138623	-2.85076	down	1.77678	0.00789316	0.45442	-1.1379	down	-	-	-	-	-	-
Lmsn003318	355.1	175.04	356.111	C16H20O9	[M-H]-	1-O-Feruloyl-β-D-glucose	1-O-阿魏酰-β-D-葡萄糖	Phenolic acids	酚酸类	Phenolic acids	酚酸类	7196-71-6	1	183211	330788	334682	284980	264362	254196	256075	241180	282337	271168	211586	222046	8.17668e+06	7.40799e+06	6.85335e+06	1.40588e+06	1.27361e+06	1.45895e+06	C17759	-	1.23011	0.00278999	28.7818	4.84708	up	-	-	-	-	-	-	-	-	-	-	-
Zmpn000095	261.04	78.96	262.045	C6H15O9P	[M-H]-	Sorbitol-6-phosphate	山梨糖醇-6-磷酸	Others	其它类	Saccharides	糖类	20479-58-7	3	279797	251524	243142	282105	275064	241042	406772	433537	411608	373784	332515	398179	852258	840819	836820	408468	441215	384474	C01096	ko00051,ko01100	1.22865	1.56602e-05	2.02082	1.01494	up	-	-	-	-	-	-	-	-	-	-	-
pmb2804	311.22	171.14	312.23	C18H32O4	[M-H]-	13S-Hydroperoxy-9Z,11E-octadecadienoic acid	13-氢过氧化-9,11-十八碳二烯酸	Lipids	脂质	Free fatty acids	游离脂肪酸	33964-75-9	3	449105	261873	277039	155599	189208	190147	154631	150662	259537	528824	277450	182497	163480	137780	141307	160146	151407	173842	C04717	ko00591,ko01100	-	-	-	-	-	-	-	-	-	-	-	-	-	-	-	-
Lmqn008288	299.26	299.26	300.266	C18H36O3	[M-H]-	3-Hydroxyoctadecanoic Acid	3-羟基十八烷酸	Lipids	脂质	Free fatty acids	游离脂肪酸	45261-96-9	2	512715	287258	448876	756488	810657	830626	1.25397e+06	1.29392e+06	1.33261e+06	765951	599857	703936	542692	478257	482773	674187	625863	720088	-	-	1.22622	1.44615e-05	0.387507	-1.3677	down	-	-	-	-	-	-	-	-	-	-	-
pme2380	145.01	101.02	146.022	C5H6O5	[M-H]-	α-Ketoglutaric acid	α-酮戊二酸	Organic acids	有机酸	Organic acids	有机酸	328-50-7	3	5.26635e+06	5.0954e+06	2.69445e+06	3.34242e+06	3.4196e+06	3.49125e+06	3.69852e+06	4.34832e+06	4.36275e+06	3.2758e+06	3.0049e+06	1.92509e+06	9.3391e+06	8.46198e+06	8.04226e+06	3.55806e+06	3.85483e+06	3.35464e+06	C00026	ko00020,ko00040,ko00053,ko00220,ko00250,ko00300,ko00310,ko00340,ko00430,ko00470,ko00630,ko00650,ko00660,ko01100,ko01110,ko01200,ko01210,ko01230,ko01240	1.20828	0.00155592	2.08253	1.05834	up	-	-	-	-	-	-	-	-	-	-	-
Lmbp102601	163.04	89.04	162.032	C9H6O3	[M+H]+	7-Hydroxycoumarin;Umbelliferone	7-羟基香豆素;伞形酮	Lignans and Coumarins	木脂素和香豆素	Coumarins	香豆素	93-35-6	2	1.63053e+06	941467	1.60163e+06	664612	975318	398993	226729	310634	555500	418464	516809	1.42771e+06	236589	182953	258010	1.72403e+06	1.50042e+06	1.59004e+06	C09315	ko00999,ko01110	-	-	-	-	-	1.07969	0.31742	2.1622	1.1125	up	1.14454	0.0691128	0.488526	-1.03349	down	-
pmb2936	591.17	367.2	592.179	C28H32O14	[M-H]-	Disinapoyl glucoside	二芥子酰葡萄糖苷	Phenolic acids	酚酸类	Phenolic acids	酚酸类	-	2	328961	3.63587e+06	3.70557e+06	1.65932e+06	1.53261e+06	1.69356e+06	1.92036e+06	1.83847e+06	1.6944e+06	1.66138e+06	1.49155e+06	1.55644e+06	4.09946e+06	3.89865e+06	4.59819e+06	2.4525e+06	2.17516e+06	2.47331e+06	-	-	1.21833	0.00421985	2.30988	1.20782	up	-	-	-	-	-	-	-	-	-	-	-
Lmbp000123	164.07	56.05	163.067	C6H13NO2S	[M+H]+	L-Homomethionine	L-高甲硫氨酸	Amino acids and derivatives	氨基酸及其衍生物	Amino acids and derivatives	氨基酸及其衍生物	25148-30-5	2	6.29731e+06	6.95821e+06	6.61577e+06	9.72691e+06	1.06091e+07	1.1254e+07	1.59715e+07	1.65032e+07	1.73006e+07	1.19796e+07	1.07665e+07	1.04818e+07	1.61099e+06	2.05709e+06	1.67019e+06	9.39317e+06	1.07899e+07	9.9139e+06	C17213	ko00966,ko01110,ko01210	1.22787	0.000175994	0.107247	-3.22099	down	-	-	-	-	-	-	-	-	-	-	-
mws0061	463.09	300.03	464.096	C21H20O12	[M-H]-	Quercetin-3-O-galactoside (Hyperin)	槲皮素-3-O-半乳糖苷 (金丝桃苷)	Flavonoids	黄酮	Flavonols	黄酮醇	482-36-0	1	3.56516e+06	4.49593e+06	7.7861e+06	16454.1	24287.5	29747.6	20335.7	177054	4.12858e+06	6.19892e+06	622038	18018.4	5.7854e+06	5.21793e+06	5.40291e+06	1.16754e+06	1.01613e+06	1.1223e+06	C10073	-	-	-	-	-	-	-	-	-	-	-	1.47185	0.0544757	0.00444806	-7.81261	down	1.10085
pmb3317	371.1	179.1	372.106	C16H20O10	[M-H]-	Quinacyl syringic acid	奎宁酰丁香酸	Phenolic acids	酚酸类	Phenolic acids	酚酸类	-	3	49604.9	71766.4	81839.8	62278.3	61015.6	55624.3	52586	53530.3	53777.3	64036.4	54994	70808.1	8070.71	8659.63	8705.58	51808.2	52125.5	45838	-	-	1.23058	9.99392e-07	0.15908	-2.65217	down	-	-	-	-	-	-	-	-	-	-	-
mws2523	421.08	241.01	422.082	C12H23O14P	[M-H]-	Trehalose 6-phosphate	海藻糖-6-磷酸	Others	其它类	Saccharides	糖类	4484-88-2	3	79880.2	74796	70754	51160.5	38892.9	43573.7	45306.5	24506.5	29276.1	37348.4	31455	33989.4	133305	147152	115911	66782.4	63593.1	57965.9	C00689	ko00500,ko01100,ko01110	1.18814	0.00140729	4.00012	2.00004	up	-	-	-	-	-	-	-	-	-	-	1.77598
Wbmn003453	497.17	437.2	498.174	C23H30O12	[M-H]-	6-O-Vanilloylajugol	6-O-香草酰基筋骨草醇	Terpenoids	萜类	Monoterpenoids	倍萜	124168-04-3	2	1.02502e+06	1.42687e+06	898154	1.30199e+06	1.10842e+06	1.00268e+06	2.19275e+06	2.35157e+06	2.75673e+06	1.32781e+06	1.82595e+06	1.84153e+06	855258	891654	717092	1.47245e+06	1.35727e+06	1.56577e+06	-	-	1.21283	0.00640448	0.337486	-1.5671	down	-	-	-	-	-	-	-	-	-	-	-
Zmhp003514	301.07	286.05	300.063	C16H12O6	[M+H]+	6,7,8-Tetrahydroxy-5-methoxyflavone*	6,7,8-三羟基-5-甲氧基黄酮*	Flavonoids	黄酮	Flavones	黄酮	-	3	31309.4	166752	299957	5687.79	2988.32	3341.94	9216.1	26683.8	292174	753379	194804	15834.9	3943.57	4170.31	4738.43	4063.42	4668.18	4524.92	-	-	-	-	-	-	-	-	-	-	-	-	1.36901	0.17191	0.0241318	-5.37292	down	-
Zmyn004548	291.2	235.17	292.204	C18H28O3	[M-H]-	12-Oxo-phytodienoic acid	12-氧-植物二烯酸	Lipids	脂质	Free fatty acids	游离脂肪酸	85551-10-6	3	66563	33737.1	40082.9	27420.4	24395.7	25539.2	15345.4	13829.7	27191.5	47393.6	24344.4	14761.3	12044.1	11032.6	9847.77	20965.2	21656.6	18834.5	C01226	ko00592,ko01100,ko01110	-	-	-	-	-	-	-	-	-	-	-	-	-	-	-	-
mws5038	341.11	89.02	342.116	C12H22O11	[M-H]-	Isomaltulose	异麦芽酮糖	Others	其它类	Saccharides	糖类	13718-94-0	1	6.24619e+06	1.97283e+06	2.61194e+06	1.14366e+06	718184	879950	3.0912e+06	3.05755e+06	3.63306e+06	3.60352e+06	2.59001e+06	1.53983e+06	4.02699e+06	3.31934e+06	3.17052e+06	2.53712e+06	2.80351e+06	2.4403e+06	C01742	-	-	-	-	-	-	-	-	-	-	-	1.27895	0.178973	0.253144	-1.98197	down	-
pmb2591	245.09	203.08	246.1	C13H14N2O3	[M-H]-	N-Acetyl-L-Tryptophan	N-乙酰-L-色氨酸	Amino acids and derivatives	氨基酸及其衍生物	Amino acids and derivatives	氨基酸及其衍生物	1218-34-4	1	9.01911e+06	2.36102e+06	1.92557e+06	5.7203e+06	6.52027e+06	7.07094e+06	3.34395e+06	3.17823e+06	3.75614e+06	3.77316e+06	2.91847e+06	2.57864e+06	1.23972e+06	1.06248e+06	1.13858e+06	2.82989e+06	3.04795e+06	2.63524e+06	-	-	1.22204	0.00318852	0.334761	-1.5788	down	-	-	-	-	-	-	-	-	-	-	-
mws0576	103.04	59.01	104.047	C4H8O3	[M-H]-	3-Hydroxybutyric acid	3-羟基丁酸	Organic acids	有机酸	Organic acids	有机酸	300-85-6	3	2.49671e+06	873350	960856	1.81832e+06	1.77865e+06	1.85652e+06	1.76261e+06	1.78858e+06	1.83222e+06	1.96827e+06	1.70169e+06	1.54077e+06	633000	713962	737455	1.54413e+06	1.40311e+06	1.62215e+06	C01089	ko00650,ko01100	1.22454	3.24934e-05	0.387192	-1.36888	down	-	-	-	-	-	-	-	-	-	-	-
pme3009	175.02	98.98	174.016	C6H6O6	[M+H]+	Trans-Citridic acid	反式乌头酸	Organic acids	有机酸	Organic acids	有机酸	4023-65-8	2	704900	1.63069e+06	1.4433e+06	912616	1.16765e+06	890272	980398	1.16241e+06	1.21953e+06	1.33304e+06	1.35498e+06	1.17524e+06	3.93213e+06	3.38695e+06	3.77987e+06	1.60633e+06	1.67141e+06	1.84797e+06	C02341	ko00660,ko01100	1.21976	0.00109568	3.30097	1.72289	up	-	-	-	-	-	-	-	-	-	-	-
mws0267	105.02	105.02	106.027	C3H6O4	[M-H]-	DL-Glyceric Acid	DL-甘油酸	Organic acids	有机酸	Organic acids	有机酸	473-81-4	2	4.68939e+06	5.63964e+06	5.12264e+06	3.34116e+06	3.60952e+06	3.58565e+06	4.48137e+06	4.69556e+06	4.72438e+06	5.4857e+06	4.86997e+06	4.97327e+06	8.97673e+06	1.04216e+07	9.68542e+06	5.79633e+06	5.15028e+06	5.09095e+06	C00258	ko00030,ko00260,ko00561,ko00630,ko01100,ko01110,ko01200	1.22181	0.00543895	2.09216	1.06499	up	-	-	-	-	-	-	-	-	-	-	-
Ymjm000142	369.11	207.1	368.111	C17H20O9	[M+H]+	5-O-Caffeoylquinic acid methyl ester	5-O-咖啡酰奎尼酸甲酯	Phenolic acids	酚酸类	Phenolic acids	酚酸类	-	2	581526	2.86748e+06	3.39744e+06	1.28977e+06	1.13212e+06	1.03152e+06	3.66922e+06	3.07024e+06	3.43244e+06	3.19536e+06	1.47336e+06	2.98007e+06	2.02014e+06	1.97163e+06	1.80076e+06	2.60507e+06	2.28902e+06	2.31208e+06	-	-	-	-	-	-	-	-	-	-	-	-	-	-	-	-	-	-
Lmhp008337	426.26	285.24	425.254	C19H40NO7P	[M+H]+	LysoPE 14:0(2n isomer)*	溶血磷脂酰乙醇胺 14:0(2n异构)*	Lipids	脂质	LPE	溶血磷脂酰乙醇胺	-	3	24676.1	25702.5	41801.2	22598.5	22699.2	22301.4	23132.2	21523.7	34829.6	90025.7	77316.8	36138	43702.8	33996	37421	31811.7	33118.8	28650.8	-	-	-	-	-	-	-	1.4611	0.118322	2.55997	1.35613	up	-	-	-	-	-	1.32713
Lskp211452	505.35	469.33	504.345	C30H48O6	[M+H]+	2,3,19,23-Tetrahydroxyolean-12-en-28-oic acid (Arjungenin)(ISO2)	2,3,19,23-四羟基齐墩果-12-烯-28-酸 (阿江榄仁素)(ISO2)	Terpenoids	萜类	Triterpene	三萜	-	2	195852	202844	322497	108681	104113	124159	110130	159625	297765	307052	146945	86611	139831	97485	115557	133142	115164	121790	-	-	-	-	-	-	-	-	-	-	-	-	1.36301	0.0863409	0.467217	-1.09784	down	-
Wafn004433	455.21	263.15	396.2	C17H32O10	[M+CH3COOH-H]-	1-Hexanol arabinosylglucoside	1-己醇 阿拉伯糖基葡萄糖苷	Others	其它类	Others	其它	-	1	181011	727844	623850	350584	347537	364017	829563	964800	827695	798025	949129	848366	2.49688e+06	2.92384e+06	2.50771e+06	894133	1.02002e+06	1.01793e+06	-	-	1.22026	0.00330987	3.02375	1.59634	up	-	-	-	-	-	-	-	-	-	-	-
MWS20186	445.21	224.12	444.205	C27H28O4N2	[M+H]+	Aurantiamide acetate	橙黄胡椒酰胺乙酸酯	Alkaloids	生物碱	Alkaloids	生物碱	56121-42-7	3	3750.01	8728.85	19539.9	9	9	9	10460.5	14970.5	24492.9	56680.9	22542.2	1606.66	23442.4	22417.4	23492.7	7477.22	6718.95	7763.97	-	-	-	-	-	-	-	-	-	-	-	-	1.46623	0.149366	0.000843256	-10.2117	down	-
pmf0470	132.07	86.06	131.058	C5H9NO3	[M+H]+	cis-4-Hydroxy-D-proline	顺式-4-羟基-D-脯氨酸	Amino acids and derivatives	氨基酸及其衍生物	Amino acids and derivatives	氨基酸及其衍生物	2584-71-6	3	1.66406e+07	3.86367e+07	3.15145e+07	1.73477e+07	1.13746e+07	1.70052e+07	3.13197e+07	3.29347e+07	3.47361e+07	2.99572e+07	2.54662e+07	2.5846e+07	3.37682e+07	2.88161e+07	2.72446e+07	3.29316e+07	2.86821e+07	2.95311e+07	C03440	ko00470,ko01100	-	-	-	-	-	-	-	-	-	-	-	-	-	-	-	-
Lmqn009304	325.11	293.08	326.115	C19H18O5	[M-H]-	Eucalyptin (5-Hydroxy-7,4'-dimethoxy-6,8-dimethylflavone)	桉树素	Flavonoids	黄酮	Flavanones	二氢黄酮	3122-88-1	3	8265.54	46971.5	28432.9	3107.45	3250.75	3336.45	4960.77	6294.54	16283.9	21695.9	8803.79	4609.76	92556.3	91636.1	104199	20221.3	18674.2	21666.1	-	-	1.18156	9.60501e-05	10.472	3.38847	up	-	-	-	-	-	1.29337	0.15811	0.115868	-3.10945	down	1.00067
Lmhp009497	502.29	361.27	501.286	C25H44NO7P	[M+H]+	LysoPE 20:4*	溶血磷脂酰乙醇胺 20:4*	Lipids	脂质	LPE	溶血磷脂酰乙醇胺	-	3	4799.69	369717	229789	7682.15	8511.65	10654.8	12114.9	7224.47	9579.73	11157.8	10831.3	10320.8	4372.92	6801.31	5427.77	38907.2	42911.2	37169.9	-	-	-	-	-	-	-	-	-	-	-	-	-	-	-	-	-	1.05603
mws1595	163.06	59.01	164.069	C6H12O5	[M-H]-	D-Fucose	D-岩藻糖	Others	其它类	Saccharides	糖类	3615-37-0	3	100365	77896.9	72878.2	119136	125633	134827	84461.3	93997.2	59311.4	87267.9	46213.9	142008	58081.3	72360.2	49798.1	115309	114577	130376	C01018	-	-	-	-	-	-	-	-	-	-	-	-	-	-	-	-	-
mws0473	131.03	87.05	132.042	C5H8O4	[M-H]-	2-Methylsuccinic acid*	2-甲基丁二酸*	Organic acids	有机酸	Organic acids	有机酸	498-21-5	3	3.46117e+06	5.09512e+06	6.79132e+06	2.81311e+06	3.93322e+06	2.71705e+06	3.64638e+06	3.63416e+06	4.07251e+06	4.65954e+06	4.28219e+06	3.65434e+06	1.58668e+07	1.61717e+07	1.58247e+07	4.71536e+06	4.82398e+06	5.40448e+06	-	-	1.22956	6.85204e-07	4.21588	2.07583	up	-	-	-	-	-	-	-	-	-	-	-
pmb0764	144.05	113.03	143.041	C6H9NOS	[M+H]+	4-Methyl-5-thiazoleethanol	4-甲基-5-噻唑乙醇	Others	其它类	Others	其它	137-00-8	3	844461	1.25529e+06	1.26175e+06	446894	408800	455474	926776	881351	981842	940821	825353	813834	808310	874851	902729	1.05824e+06	937720	925442	C04294	ko00730,ko01100,ko01240	-	-	-	-	-	-	-	-	-	-	1.41592	0.0372049	0.390055	-1.35825	down	-
Hmqp006235	516.3	184.07	515.301	C26H46NO7P	[M+H]+	LysoPC 18:4	溶血磷脂酰胆碱 18:4	Lipids	脂质	LPC	溶血磷脂酰胆碱	-	3	62914.1	202616	245349	82439.2	74316.7	88941.3	125204	133745	102517	104501	88678.4	71832.1	198700	231325	218573	155486	135951	137645	-	-	-	-	-	-	-	-	-	-	-	-	-	-	-	-	-	-
pmp001270	494.32	184.07	493.317	C24H48NO7P	[M+H]+	LysoPC 16:1*	溶血磷脂酰胆碱 16:1*	Lipids	脂质	LPC	溶血磷脂酰胆碱	76790-27-7	1	341580	739241	480691	303408	284680	324834	289627	346608	318937	326254	393322	388894	660924	665412	683044	501126	470076	430269	-	-	1.21819	0.000588013	2.10369	1.07292	up	-	-	-	-	-	-	-	-	-	-	-
MWSmce149	272.12	107.05	271.121	C16H17NO3	[M+H]+	Higenamine	去甲乌药碱	Alkaloids	生物碱	Isoquinoline alkaloids	异喹啉类生物碱	5843-65-2	1	1.87964e+07	1.87428e+07	2.19393e+07	1.95422e+07	2.22931e+07	2.25487e+07	2.17124e+07	2.41031e+07	2.31136e+07	3.15395e+07	2.86555e+07	3.31509e+07	2.63489e+06	2.58698e+06	2.54799e+06	2.04075e+07	2.22077e+07	2.3777e+07	C06346	-	1.23081	0.00114041	0.112722	-3.14915	down	-	-	-	-	-	-	-	-	-	-	-
Lmmn002274	521.2	359.15	522.21	C26H34O11	[M-H]-	Isolariciresinol-9'-O-glucoside	异落叶松脂素-9'-O-葡萄糖苷	Lignans and Coumarins	木脂素和香豆素	Lignans	木脂素	63358-12-3	2	90884.4	45767.8	20309.6	29113.7	26562.7	41730.8	32716.6	29384.7	36539.8	32737.4	19936.3	29371.7	97979.8	111106	89726.6	39416.8	35061.3	40630.8	-	-	1.21638	0.004705	3.02929	1.59898	up	-	-	-	-	-	-	-	-	-	-	-
Lmyn003971	521.2	359.15	522.21	C26H34O11	[M-H]-	Dihydrodehydrodiconiferyl alcohol-4-O-glucoside	二氢脱氢双松柏醇-4-O-葡萄糖苷	Lignans and Coumarins	木脂素和香豆素	Lignans	木脂素	-	2	90884.4	45767.8	20309.6	29113.7	26562.7	41730.8	32716.6	29384.7	36539.8	32737.4	19936.3	29371.7	97979.8	111106	89726.6	39416.8	35061.3	40630.8	-	-	1.21638	0.004705	3.02929	1.59898	up	-	-	-	-	-	-	-	-	-	-	-
Lmbn003524	171.1	99.08	172.11	C9H16O3	[M-H]-	9-Oxononanoic acid	9-氧代壬酸	Organic acids	有机酸	Organic acids	有机酸	2553-17-5	3	53721.7	47522.7	47190.7	35785.9	36254.8	34677.9	126472	146107	166329	89782.8	58983.5	39872.3	34688.8	38277.3	22746.2	49319.5	57436.7	52860.1	C16322	ko00592,ko01110	1.19995	0.00440126	0.218069	-2.19714	down	1.57011	0.0121795	0.429791	-1.21829	down	-	-	-	-	-	-
mws0045	449.11	303.05	448.101	C21H20O11	[M+H]+	Quercetin-3-O-rhamnoside(Quercitrin)	槲皮素-3-O-鼠李糖苷(槲皮苷)	Flavonoids	黄酮	Flavonols	黄酮醇	522-12-3	3	159151	497067	994824	6423.15	8305.03	5738.21	7338.7	119722	368442	2.04988e+06	688881	6246.52	25420	26529.1	24857.1	21525	22416.9	19284.7	C01750	ko00944	-	-	-	-	-	-	-	-	-	-	1.43306	0.15448	0.0123961	-6.33398	down	-
HJAP064	565.12	317.08	564.111	C25H24O15	[M+H]+	Isorhamnetin-3-O-(6''-malonyl)glucoside	异鼠李素-3-O-(6''-丙二酰)葡萄糖苷	Flavonoids	黄酮	Flavonols	黄酮醇	-	3	17427.9	33447.9	37496.5	56286.6	29036.5	50722.9	25228	38691.3	40963.3	31658	20329	43802.2	16373.1	18275	20565.9	34372	35126	39526.6	-	-	-	-	-	-	-	-	-	-	-	-	-	-	-	-	-	-
MWSslk120	208.1	120.08	207.089	C11H13NO3	[M+H]+	N-Acetyl-DL-phenylalanine	N-乙酰基-DL-苯丙氨酸	Amino acids and derivatives	氨基酸及其衍生物	Amino acids and derivatives	氨基酸及其衍生物	2901-75-9	3	3.34836e+06	9.61988e+06	1.1358e+07	4.21705e+06	5.03146e+06	4.26374e+06	7.47463e+06	7.57789e+06	8.19264e+06	7.55864e+06	7.64344e+06	7.69317e+06	1.21224e+07	1.52429e+07	1.34644e+07	7.96688e+06	9.03434e+06	9.20082e+06	-	-	-	-	-	-	-	-	-	-	-	-	-	-	-	-	-	-
Lmmp009018	339.16	235.09	338.152	C21H22O4	[M+H]+	Cajanine	木豆素	Phenolic acids	酚酸类	Phenolic acids	酚酸类	-	2	14539.5	32542.6	21739.4	5361.54	4212.85	5310.11	21379.5	16179.9	16444.3	20093.7	23912.3	21622.1	11183.4	6631.84	6589.63	16783.9	17335.4	14940	-	-	1.1098	0.0126005	0.451911	-1.14589	down	-	-	-	-	-	1.39259	0.0745065	0.216277	-2.20905	down	-
MA10039492	173.01	71.03	174.016	C6H6O6	[M-H]-	Dehydroascorbic acid	脱氢抗坏血酸	Others	其它类	Vitamin	维生素	490-83-5	2	1.13944e+06	3.77624e+06	3.65815e+06	3.16182e+06	3.00969e+06	2.46284e+06	1.56429e+06	1.74096e+06	1.56091e+06	1.55585e+06	1.60882e+06	1.98668e+06	753640	1203117	1.56801e+06	2.43725e+06	2.20655e+06	2.57196e+06	C05422	ko00053,ko00480,ko01100	-	-	-	-	-	-	-	-	-	-	-	-	-	-	-	-
pmp001310	627.16	303.1	626.148	C27H30O17	[M+H]+	6-Hydroxykaempferol-3,6-O-Diglucoside	6-羟基山柰酚-3,6-O-二葡萄糖苷	Flavonoids	黄酮	Flavonols	黄酮醇	-	3	9	9	9	6122.62	15059.5	11909.2	984.021	4602.9	50508.6	113136	4165.84	18258.3	1.94271e+06	1.7666e+06	1.94894e+06	141088	153709	164631	-	-	1.14294	0.000508362	100.868	6.65632	up	-	-	-	-	-	1.47158	0.0520209	1225.61	10.2593	up	1.73106
Cmyp002064	463.12	301.08	462.116	C22H22O11	[M+H]+	Yuanhuanin	芫花叶苷	Flavonoids	黄酮	Flavones	黄酮	83133-14-6	3	132767	61626.1	85765.8	194695	245673	222498	42622	33995	86876	194346	60657.4	22145.6	98079	59383	54044.6	103552	112203	96164.6	-	-	-	-	-	-	-	-	-	-	-	-	1.30183	0.00991641	2.36604	1.24247	up	-
pmb2654	460.15	117.9	461.153	C19H27NO12	[M-H]-	Anthranilate-1-O-Sophoroside	邻氨基苯甲酸-1-O-槐糖苷	Phenolic acids	酚酸类	Phenolic acids	酚酸类	-	3	523838	236364	311750	84143.5	62944.3	70957.1	212578	163680	193100	209577	187816	124797	443231	393300	408034	179576	201853	175087	-	-	1.2048	0.00039674	2.18591	1.12823	up	-	-	-	-	-	1.41137	0.0797787	0.203409	-2.29754	down	1.38264
pmn001505	763.43	763.4	764.435	C41H64O13	[M-H]-	Oleanolic acid-3-O-xylosyl(1→3)glucuronide	齐墩果酸-3-O-木糖基(1→3)葡萄糖醛酸苷	Terpenoids	萜类	Triterpene Saponin	三萜皂苷	-	3	159829	194254	158739	220504	169258	200494	105906	112304	113187	172610	103324	143815	96570	97342.1	93465.7	115838	129472	111927	-	-	-	-	-	-	-	-	-	-	-	-	-	-	-	-	-	-
Lhnp080310	342.17	297.12	341.163	C20H23NO4	[M+H]+	Lauroscholtzine; N-Methyllaurotetanine	N-甲基樟苍碱	Alkaloids	生物碱	Aporphine alkaloids	阿朴啡型生物碱	2169-44-0	1	5.11511e+07	9.4498e+07	7.97668e+07	3.90752e+07	5.03322e+07	4.72535e+07	7.32892e+07	7.31227e+07	7.20326e+07	6.67265e+07	7.3409e+07	7.2641e+07	1.33248e+08	1.32122e+08	1.43356e+08	6.57336e+07	5.65949e+07	5.92969e+07	-	-	-	-	-	-	-	-	-	-	-	-	-	-	-	-	-	-
Lssp210123	357.13	137.06	356.126	C20H20O6	[M+H]+	α-Conidendrin	α-松柏素	Others	其它类	Others	其它	-	2	183548	202059	230146	192806	209205	210424	156507	136655	166999	212085	149698	138515	773445	613696	682940	229413	196364	212548	-	-	1.22268	0.00586272	4.49859	2.16947	up	-	-	-	-	-	-	-	-	-	-	-
mws0014	193.05	134.04	194.058	C10H10O4	[M-H]-	Ferulic acid	阿魏酸	Phenolic acids	酚酸类	Phenolic acids	酚酸类	537-98-4	2	692404	965659	1.27008e+06	565388	583758	534171	516487	479222	1.43494e+06	2.89173e+06	1.00883e+06	1.0414e+06	977314	1.10377e+06	1.06313e+06	744317	776092	863572	C01494	ko00940,ko01100,ko01110	-	-	-	-	-	1.03811	0.316901	2.03318	1.02374	up	-	-	-	-	-	-
Cmjn004337	401.14	269.1	402.153	C18H26O10	[M-H]-	Benzyl-(2''-O-xylosyl)glucoside	苄基-(2''-O-木糖基)葡萄糖苷	Phenolic acids	酚酸类	Phenolic acids	酚酸类	-	2	4.85936e+06	5.41723e+06	5.71194e+06	4.96024e+06	4.44184e+06	5.39602e+06	6.01467e+06	6.10273e+06	5.37899e+06	5.9905e+06	6.09819e+06	5.87399e+06	2.50011e+06	2.42188e+06	2.19803e+06	5.34787e+06	4.72875e+06	4.65159e+06	-	-	1.22236	0.00153896	0.406942	-1.2971	down	-	-	-	-	-	-	-	-	-	-	-
mws0154	173.05	93.03	174.053	C7H10O5	[M-H]-	Shikimic acid	莽草酸	Organic acids	有机酸	Organic acids	有机酸	138-59-0	3	377245	286700	289028	464301	440296	437397	216182	195696	193822	167723	182617	188230	186580	188024	156468	326357	284775	287360	C00493	ko00400,ko00996,ko00999,ko01100,ko01110,ko01230,ko01240	-	-	-	-	-	-	-	-	-	-	-	-	-	-	-	-
mws0217	76.04	59.01	75.032	C2H5NO2	[M+H]+	L-Glycine	L-甘氨酸	Amino acids and derivatives	氨基酸及其衍生物	Amino acids and derivatives	氨基酸及其衍生物	56-40-6	3	80948.1	108447	109272	69589	85228.2	83546.5	101175	89797.1	100203	131191	89422.4	80714.2	198379	179004	126959	109166	112039	126051	C00037	ko00230,ko00260,ko00310,ko00440,ko00460,ko00470,ko00480,ko00630,ko00730,ko00860,ko00970,ko01100,ko01110,ko01200,ko01230,ko01240,ko02010	-	-	-	-	-	-	-	-	-	-	-	-	-	-	-	-
pme3961	252.11	136.06	251.102	C10H13N5O3	[M+H]+	2'-Deoxyadenosine*	2'-脱氧腺苷*	Nucleotides and derivatives	核苷酸及其衍生物	Nucleotides and derivatives	核苷酸及其衍生物	958-09-8	3	450176	1.43999e+06	1.46348e+06	238247	254178	258035	296334	359450	732102	1.37058e+06	819717	261920	646997	601481	605638	510628	444453	510835	C00559	ko00230,ko01100,ko01232,ko02010	-	-	-	-	-	-	-	-	-	-	1.28214	0.121602	0.223775	-2.15988	down	-
pmp001045	331.14	151.11	330.132	C15H22O8	[M+H]+	Bartsioside	巴斯苷	Others	其它类	Alcohol compounds	醇类化合物	62133-72-6	2	727347	178918	194922	539139	709361	499400	419238	458334	342414	478037	463300	482252	190476	208579	241763	351940	352156	402203	-	-	-	-	-	-	-	-	-	-	-	-	-	-	-	-	-	-
pmn001511	285.1	123.05	286.105	C13H18O7	[M-H]-	3-Hydroxy-5-Methylphenol-1-O-Glucoside	3-羟基-5-甲基苯酚-1-氧-葡萄糖苷	Phenolic acids	酚酸类	Phenolic acids	酚酸类	-	3	31326.6	68959.9	78033.9	65620.7	76826	69759.2	120509	115237	124305	90508.3	94630.4	93967.8	116027	114918	113346	77103.8	84116.1	90378.7	-	-	-	-	-	-	-	-	-	-	-	-	-	-	-	-	-	-
Lmlp005572	433.11	271.06	432.106	C21H20O10	[M+H]+	Galangin-7-O-glucoside	高良姜素-7-O-葡萄糖苷	Flavonoids	黄酮	Flavones	黄酮	-	1	24954.2	71886.4	137689	126220	92740.5	85302.7	93078.6	91654.5	89720.8	179160	143349	96950.6	763241	904653	657978	403326	355823	349688	-	-	1.2265	0.0107352	8.47455	3.08314	up	-	-	-	-	-	-	-	-	-	-	-
Lmhp010099	570.36	184.07	569.348	C30H52NO7P	[M+H]+	LysoPC 22:5	溶血磷脂酰胆碱 22:5	Lipids	脂质	LPC	溶血磷脂酰胆碱	-	2	3311.31	189279	179772	7634.22	6234.37	2791.41	6917.58	5664.11	4536.86	7558.07	5549.31	4776.19	9	9	9	25595.3	21843	23419.8	-	-	1.23022	0.0142547	0.00157724	-9.30839	down	-	-	-	-	-	-	-	-	-	-	1.13113
Zmyn000155	173.11	131.08	174.1	C7H14N2O3	[M-H]-	N-α-Acetyl-L-ornithine	N-α-乙酰基-L-鸟氨酸	Amino acids and derivatives	氨基酸及其衍生物	Amino acids and derivatives	氨基酸及其衍生物	6205-08-9	1	3.3064e+07	4.79375e+07	4.85364e+07	4.93355e+07	4.51226e+07	5.82448e+07	6.15769e+07	5.09456e+07	2.54761e+07	5.2146e+07	6.14693e+07	5.40719e+07	2.16955e+07	2.23001e+07	1.04634e+07	4.68072e+07	3.99171e+07	4.3031e+07	C00437	ko00220,ko01100,ko01110,ko01210,ko01230	-	-	-	-	-	-	-	-	-	-	-	-	-	-	-	-
pmn001706	471.35	471.35	472.355	C30H48O4	[M-H]-	2,3-Dihydroxyolean-12-en-28-oic acid (2-Hydroxyoleanolic acid)*	2,3-二羟基齐墩果-12-烯-28-酸 (2-羟基齐墩果酸)*	Terpenoids	萜类	Triterpene	三萜	26707-60-8	1	9.762e+06	6.02612e+06	4.19193e+06	5.19621e+06	4.59216e+06	5.12443e+06	2.94317e+06	3.23873e+06	6.60031e+06	8.03754e+06	3.77717e+06	3.10772e+06	1.90702e+07	1.91224e+07	1.76547e+07	8.41566e+06	7.23539e+06	7.49586e+06	-	-	1.16887	0.00254726	4.36914	2.12735	up	-	-	-	-	-	-	-	-	-	-	-
Lmzn006284	471.35	471.35	472.355	C30H48O4	[M-H]-	2-Hydroxyursolic acid*	2-羟基熊果酸*	Terpenoids	萜类	Triterpene	三萜	-	1	9.762e+06	6.02612e+06	4.19193e+06	5.19621e+06	4.59216e+06	5.12443e+06	2.94317e+06	3.23873e+06	6.60031e+06	8.03754e+06	3.77717e+06	3.10772e+06	1.90702e+07	1.91224e+07	1.76547e+07	8.41566e+06	7.23539e+06	7.49586e+06	-	-	1.16887	0.00254726	4.36914	2.12735	up	-	-	-	-	-	-	-	-	-	-	-
pme0001	609.18	301.07	610.19	C28H34O15	[M-H]-	Hesperetin-7-O-neohesperidoside(Neohesperidin)*	橙皮素-7-O-新橙皮糖苷 (新橙皮苷)*	Flavonoids	黄酮	Flavanones	二氢黄酮	13241-33-3	3	1.90758e+06	1.23779e+07	2.18816e+07	33222.5	25008.7	19512.9	42008.4	2.06308e+06	1.98243e+07	4.63488e+07	1.45222e+07	39233	299353	313670	280977	81125.9	69279.5	78236.8	C09806	ko00941	-	-	-	-	-	-	-	-	-	-	1.43103	0.172348	0.00214958	-8.86173	down	-
Qmyp101114	371.21	209.15	370.199	C19H30O7	[M+H]+	9-O-β-D-Glucoside of 3-hydroxy-7,8-didehydro-β-ionol	9-O-β-D-葡萄糖苷3-羟基-7,8-二氢-β-紫罗兰醇	Terpenoids	萜类	Sesquiterpenoids	倍半萜	-	1	1.30413e+06	2.98978e+06	3.28158e+06	3.04559e+06	3.28172e+06	2.97738e+06	4.40634e+06	3.53129e+06	3.84357e+06	2.77985e+06	2.70473e+06	3.95994e+06	1.71338e+06	1.26684e+06	1.70876e+06	2.80376e+06	2.4462e+06	2.84384e+06	-	-	1.19195	0.00320856	0.398005	-1.32914	down	-	-	-	-	-	-	-	-	-	-	-
MWSmce607	120.07	56.05	119.058	C4H9NO3	[M+H]+	DL-Threonine	DL-苏氨酸	Amino acids and derivatives	氨基酸及其衍生物	Amino acids and derivatives	氨基酸及其衍生物	80-68-2	3	544322	791331	717314	456559	471966	465861	526260	546259	491283	561150	523624	492823	885200	950300	969251	609845	550167	647164	-	-	-	-	-	-	-	-	-	-	-	-	-	-	-	-	-	-
MWS5173	112.05	70.03	111.043	C4H5N3O	[M+H]+	Isocytosine	异胞嘧啶	Nucleotides and derivatives	核苷酸及其衍生物	Nucleotides and derivatives	核苷酸及其衍生物	108-53-2	3	9.46958e+06	1.14501e+06	1.06164e+06	1.21446e+07	1.33858e+07	1.45802e+07	2.71955e+06	2.77833e+06	3.33809e+06	3.0295e+06	2.76211e+06	2.97969e+06	426950	405907	430752	4.95361e+06	4.27749e+06	4.36247e+06	-	-	1.22806	0.00598207	0.143007	-2.80584	down	-	-	-	-	-	1.14774	0.0688835	3.43524	1.78041	up	-
Lmnn102613	569.15	363.11	570.159	C25H30O15	[M-H]-	Oleuropeinic acid	橄榄苦苷酸	Terpenoids	萜类	Monoterpenoids	倍萜	96382-90-0	2	153784	168616	192859	159626	138636	177584	93831.8	69841.7	93810.9	76027.4	56677.1	58139.4	57580.4	63584	61494.5	113656	112068	129513	-	-	-	-	-	-	-	-	-	-	-	-	-	-	-	-	-	1.75441
HJAP010	551.14	497.1	550.132	C25H26O14	[M+H]+	Luteolin-6,8-di-C-arabinoside	木犀草素-6,8-C-二阿拉伯糖苷	Flavonoids	黄酮	Flavones	黄酮	-	3	17375.4	112080	61528.8	28391.5	42505.3	26173.7	74676	122091	80975.4	60260.8	116883	61498.6	21852.3	22517.3	39548.8	43868.2	37864.5	43689.7	-	-	1.14172	0.0355246	0.302144	-1.72669	down	-	-	-	-	-	-	-	-	-	-	-
mws1078	138.06	92.05	137.048	C7H7NO2	[M+H]+	Anthranilic Acid	邻氨基苯甲酸	Phenolic acids	酚酸类	Phenolic acids	酚酸类	118-92-3	3	215697	2.45413e+06	2.61045e+06	434953	397330	306821	1.67857e+06	1.61311e+06	1.74488e+06	1.64868e+06	1.7034e+06	1.95732e+06	2.10299e+06	2.12618e+06	2.05853e+06	1.76153e+06	1.6039e+06	1.49763e+06	C00108	ko00380,ko00400,ko00996,ko01100,ko01110,ko01230	-	-	-	-	-	-	-	-	-	-	-	-	-	-	-	-
pme2758	162.04	144.03	163.048	C5H9NO5	[M-H]-	4-Hydroxy-L-glutamic acid	4-羟基-L-谷氨酸	Amino acids and derivatives	氨基酸及其衍生物	Amino acids and derivatives	氨基酸及其衍生物	3913-68-6	3	1.72574e+06	1.0873e+06	1.31025e+06	87357.6	89932.6	107151	59726.2	536108	1.73789e+06	8.03746e+06	5.99133e+06	69852	64066	63937.8	77300.2	65276.5	67578.4	76114.4	C03079	-	-	-	-	-	-	-	-	-	-	-	1.47004	0.0206148	0.068984	-3.8576	down	-
pme0460	291.09	139.04	290.079	C15H14O6	[M+H]+	Epicatechin	表儿茶素	Flavonoids	黄酮	Flavanols	黄烷醇类	490-46-0	3	3.49682e+06	352356	510673	6314.52	9853.48	38252.6	34544	59775	346860	476750	149429	51184.4	87315.7	122277	86864.5	259801	234628	276508	C09727	ko00941,ko01100,ko01110	-	-	-	-	-	-	-	-	-	-	1.36175	0.295666	0.0124822	-6.32398	down	1.20603
Zmhp004034	465.1	303.05	464.096	C21H20O12	[M+H]+	Rhodiolgin	Rhodiolgin	Flavonoids	黄酮	Flavonols	黄酮醇	94696-39-6	1	422410	800186	890780	41910.2	188453	75953.1	9	9	9	179486	94324.2	152122	1.97076e+07	1.87183e+07	1.84213e+07	1.05941e+06	900369	962149	-	-	1.23112	0.000420799	2.10545e+06	21.0057	up	1.7892	0.0298695	15775.3	13.9454	up	1.33331	0.0423213	0.144942	-2.78646	down	1.68383
Hmln002199	505.1	300.03	506.106	C23H22O13	[M-H]-	Quercetin-3-O-(6''-O-acetyl)galactoside	槲皮素-3-O-(6''-O-乙酰)半乳糖苷	Flavonoids	黄酮	Flavonols	黄酮醇	-	3	33972.6	62531.1	116427	9	9	9	3761.78	9345.68	79596.9	113107	17661.4	2530.79	41505.2	24541.1	33082.7	5742.02	6548.28	6724.53	-	-	-	-	-	-	-	-	-	-	-	-	1.47389	0.0990873	0.000126802	-12.9451	down	-
Lmbn007891	313.24	183.14	314.246	C18H34O4	[M-H]-	Hydroxy ricinoleic acid	羟基蓖麻油酸	Lipids	脂质	Free fatty acids	游离脂肪酸	-	3	210539	563839	885588	76408.2	73238.3	65805.1	89770.1	179228	979794	2.20126e+06	649511	95696.3	82627.1	86138.8	75884	91050.1	86180.6	77210.8	-	-	-	-	-	-	-	-	-	-	-	-	1.35209	0.132142	0.129793	-2.94572	down	-
pmp000587	535.11	287.05	534.101	C24H22O14	[M+H]+	Luteolin-7-O-(6''-malonyl)glucoside	木犀草素-7-O-(6''-丙二酰)葡萄糖苷	Flavonoids	黄酮	Flavones	黄酮	-	3	462511	595728	938887	19288	8463.22	24293.8	41362	63642.1	540012	908323	66237.7	4946.72	49899.3	49303.2	38101.5	38247.8	44146.6	44475.1	C10103	-	-	-	-	-	-	-	-	-	-	-	1.45108	0.0445751	0.02606	-5.26202	down	1.11488
pme1261	206.14	76.08	205.131	C9H19NO4	[M+H]+	D-Panthenol	D-泛酰醇	Others	其它类	Saccharides	糖类	81-13-0	3	198117	71055.1	142093	247146	191225	213201	2.05723e+06	2.18531e+06	2.25522e+06	389306	313113	747967	92911	71018.6	113828	596140	515793	519785	C05944	ko00770	1.22646	0.000484579	0.0427468	-4.54804	down	1.70534	0.00217904	0.223213	-2.1635	down	-	-	-	-	-	1.55592
Hmln000659	331.07	169.01	332.074	C13H16O10	[M-H]-	3-O-Galloyl-D-glucose*	3-O-没食子酰-D-葡萄糖*	Phenolic acids	酚酸类	Phenolic acids	酚酸类	-	3	602884	87420.7	114906	469519	405728	416762	372349	439700	303949	472493	412024	391101	36295.3	38127.9	36240.8	294824	330246	347956	-	-	1.22616	0.0133838	0.0991615	-3.33408	down	-	-	-	-	-	-	-	-	-	-	-
Hmln001836	651.16	489.12	652.164	C29H32O17	[M-H]-	Kaempferol-3-O-(6''-Acetyl)glucosyl-(1→3)-Galactoside	山柰酚-3-O-(6''-乙酰)葡萄糖基-(1→3)-半乳糖苷	Flavonoids	黄酮	Flavonols	黄酮醇	-	2	59162.5	648181	932563	38506.9	32185.2	33024.6	369486	237281	371066	621477	601518	537581	2.40375e+07	2.00645e+07	2.07536e+07	5.30641e+06	4.48665e+06	4.94694e+06	-	-	1.22802	0.00326398	66.3258	6.0515	up	-	-	-	-	-	1.17502	0.184728	0.0632455	-3.98289	down	-
Wmbn000548	433.22	59.01	434.231	C24H34O7	[M-H]-	AjugarinⅠ	筋骨草酯素Ⅰ	Terpenoids	萜类	Ditepenoids	二萜	62640-05-5	2	10622.6	53290.9	46903.9	17501.4	16624.2	12263	28062.3	25119.4	23874.1	26085.4	21159.8	25924.8	48743.1	61324.5	51838	31119.6	26507.6	27757.5	-	-	1.2017	0.0111826	2.10115	1.07118	up	-	-	-	-	-	-	-	-	-	-	-
Hmwt001730	376.25	358.24	375.241	C22H33NO4	[M+H]+	Turupellin	Turupellin	Alkaloids	生物碱	Terpenoid alkaloids	萜类生物碱	-	2	78061.8	163077	146976	119413	126269	122877	263229	281988	285322	194421	226156	254647	84447.5	82120.9	84014.3	145634	168571	169523	-	-	1.23011	0.00113738	0.301711	-1.72876	down	-	-	-	-	-	-	-	-	-	-	-
Lmjp002867	595.17	287.05	594.159	C27H30O15	[M+H]+	Kaempferol-3-O-neohesperidoside*	山柰酚-3-O-新橙皮糖苷*	Flavonoids	黄酮	Flavonols	黄酮醇	32602-81-6	3	23622.9	42977	78710.1	12492.4	9	99055.6	8109.97	11884.9	57376.8	119611	38145.3	55454.3	10292.5	2044.63	6424.25	10600.6	11740.1	9956.2	-	-	-	-	-	-	-	1.21553	0.210651	2.75567	1.4624	up	-	-	-	-	-	-
Zmdp000376	130.09	84.08	129.09	C5H11N3O	[M+H]+	4-Guanidinobutanal	4-胍基丁醛	Others	其它类	Aldehyde compounds	醛类化合物	-	1	2.90781e+07	3.67965e+07	3.94378e+07	2.38984e+07	2.58053e+07	2.35301e+07	2.4981e+07	2.7285e+07	3.11696e+07	3.57598e+07	3.652e+07	3.65468e+07	6.8265e+07	6.27285e+07	7.03961e+07	3.92095e+07	3.39291e+07	3.40245e+07	-	-	1.21458	0.000238764	2.41371	1.27126	up	-	-	-	-	-	-	-	-	-	-	-
pmn001369	697.23	535.18	698.242	C32H42O17	[M-H]-	1-Hydroxypineolin Diglucoside	1-羟基松脂素二葡萄糖苷	Lignans and Coumarins	木脂素和香豆素	Lignans	木脂素	-	2	71058	50102	48299.6	14223.7	18474.1	14598.4	54908.4	49487.5	41205.2	55658.9	63043.4	66692.7	24634.9	45902.5	22911.9	39547.4	46916.8	43546.2	-	-	-	-	-	-	-	-	-	-	-	-	1.43579	0.0273158	0.2791	-1.84115	down	-
HJN041	451.12	289.07	452.132	C21H24O11	[M-H]-	Epicatechin glucoside	表儿茶素苷	Flavonoids	黄酮	Flavanols	黄烷醇类	-	3	362760	106842	218839	4339.76	4672.42	19937.3	10592.7	34002.3	162199	482696	164416	8572.49	7406.07	7288.23	10593.8	31208.8	31925.5	27163.7	-	-	-	-	-	-	-	-	-	-	-	-	1.39564	0.0965433	0.0420508	-4.57172	down	-
Zmcp102206	381.2	299.2	382.214	C24H30O4	[M-H]-	(Z)-3,8-Dihydro 6,6·;7,3'a-diligustilide	(Z')-3,8-二氢-6,6;7,3'α-二藁本内酯	Others	其它类	Others	其它	-	1	28597.2	17893.8	18521.1	46805.3	47297.5	47728.3	70409.8	73234.9	68644.1	36042.8	27647	33843.8	22913.5	21044.4	22481.5	40899.2	36115.9	34857.4	-	-	1.22958	0.000131716	0.312967	-1.67592	down	1.7629	0.000821935	0.459439	-1.12206	down	1.38024	0.017384	2.18161	1.12539	up	-
mws0005	161.11	144.08	160.1	C10H12N2	[M+H]+	Tryptamine	色胺	Alkaloids	生物碱	Plumerane	吲哚类生物碱	61-54-1	3	322635	744201	1.04498e+06	120044	119954	136060	122282	93868.5	551949	671732	148122	117862	135528	125578	123678	188166	183965	159997	C00398	ko00380,ko00901,ko01100,ko01110	-	-	-	-	-	-	-	-	-	-	1.36096	0.109809	0.178074	-2.48945	down	1.15048
mws0011	371.13	209.08	372.142	C17H24O9	[M-H]-	Syringin	紫丁香苷	Phenolic acids	酚酸类	Phenolic acids	酚酸类	118-34-3	2	203504	389569	480099	163791	151710	167431	602677	645539	661874	608653	822687	526740	1.83162e+06	1.83091e+06	1.89537e+06	573861	484484	518351	C01533	ko00940	1.22907	2.34428e-06	2.90976	1.5409	up	-	-	-	-	-	1.21495	0.136465	0.450005	-1.15199	down	-
Lafp004533	457.21	209.15	456.199	C22H32O10	[M+H]+	(6R,9R)-3-Oxo-α-ionol-β-D-malonyl-glucoside	(6R,9R)-3-氧代-α-紫罗兰醇-β-D-丙二酰-葡萄糖苷	Terpenoids	萜类	Sesquiterpenoids	倍半萜	-	2	882013	2.5831e+06	2.93284e+06	1.69542e+06	1.68404e+06	1.57777e+06	5.83453e+06	6.30878e+06	6.21661e+06	5.82202e+06	5.5643e+06	4.90736e+06	1.41971e+06	1.24403e+06	1.26274e+06	3.38894e+06	3.07084e+06	2.85657e+06	-	-	1.22913	0.000220454	0.213862	-2.22525	down	-	-	-	-	-	-	-	-	-	-	1.43251
Lmwp102016	344.19	58.07	343.178	C20H25NO4	[M+H]+	Erythroculine	刺桐枯林碱	Alkaloids	生物碱	Alkaloids	生物碱	-	2	4.55587e+07	3.82547e+07	9	4.52655e+07	4.63048e+07	4.59126e+07	4.26099e+07	4.6158e+07	4.42896e+07	4.34287e+07	4.57025e+07	4.44391e+07	9	9	9	5.3465e+07	4.8124e+07	5.72871e+07	-	-	1.23115	0.00053338	2.0292e-07	-22.2326	down	-	-	-	-	-	-	-	-	-	-	-
HX1366	147.04	91.05	146.037	C9H6O2	[M+H]+	coumarin(ISO1)	香豆素(ISO1)	Lignans and Coumarins	木脂素和香豆素	Coumarins	香豆素	-	2	559826	5.8446e+06	6.42102e+06	3.46834e+06	800065	2.64517e+06	5.39183e+06	5.93982e+06	5.31567e+06	6.60711e+06	5.13083e+06	5.23509e+06	3.39282e+06	3.96099e+06	3.79674e+06	6.27355e+06	6.38779e+06	7.34025e+06	-	-	-	-	-	-	-	-	-	-	-	-	-	-	-	-	-	-
Qatp009522	233.15	187.15	232.146	C15H20O2	[M+H]+	Dehydrosaussurea lactone	去氢凤毛菊内酯	Terpenoids	萜类	Sesquiterpenoids	倍半萜	-	1	717897	185164	312699	772744	746932	802123	795916	834307	945116	1.14181e+06	801358	816977	1.6459e+06	1.93884e+06	1.61945e+06	851394	988068	1.00237e+06	-	-	1.20292	0.00593854	2.02078	1.01491	up	-	-	-	-	-	-	-	-	-	-	1.38291
Lmyn006227	269.05	151	270.053	C15H10O5	[M-H]-	Galangin (3,5,7-Trihydroxyflavone)	高良姜素	Flavonoids	黄酮	Flavones	黄酮	548-83-4	3	43864.4	216794	450493	7097.51	8012.52	5403.24	9232.84	27253.5	422088	1.02547e+06	230450	10719	65811.1	51683.6	58159.3	19355.8	16879.1	20015.8	C10044	ko00941	-	-	-	-	-	-	-	-	-	-	1.35861	0.189913	0.0288452	-5.11553	down	-
Zmjp000966	268.11	136.06	267.097	C10H13N5O4	[M+H]+	Vidarabine	阿糖腺苷	Nucleotides and derivatives	核苷酸及其衍生物	Nucleotides and derivatives	核苷酸及其衍生物	5536-17-4	2	4.13566e+06	1.28576e+07	1.20577e+07	2.56703e+06	2.96862e+06	2.80865e+06	4.28538e+06	5.13322e+06	5.71436e+06	7.4019e+06	8.72741e+06	3.61587e+06	1.42142e+07	1.55209e+07	1.45497e+07	7.93884e+06	6.91498e+06	6.75055e+06	-	-	1.21493	7.13767e-05	2.92638	1.54912	up	-	-	-	-	-	1.23403	0.131101	0.28723	-1.79972	down	-
mws2368	137.06	119.05	138.068	C8H10O2	[M-H]-	Tyrosol; 4-Hydroxyphenylethanol	酪醇; 对羟基苯乙醇	Phenolic acids	酚酸类	Phenolic acids	酚酸类	501-94-0	3	185995	35663.6	39749.2	92054.1	93458	94285.7	82207.4	68746.6	88990.1	100853	81146.5	97824	30279.5	29266.3	24795.4	72554.1	73181.5	62121.8	C06044	ko00350,ko01100	1.20939	0.00876515	0.351504	-1.50839	down	-	-	-	-	-	-	-	-	-	-	-
pme0274	132.1	69.07	131.095	C6H13NO2	[M+H]+	6-Aminocaproic acid	6-氨基己酸	Organic acids	有机酸	Organic acids	有机酸	60-32-2	2	2.89838e+06	5.59411e+06	6.62531e+06	2.47552e+06	2.9859e+06	2.67166e+06	4.02701e+06	4.41126e+06	4.31398e+06	4.33884e+06	4.11072e+06	4.25814e+06	6.0388e+06	5.4881e+06	5.90194e+06	4.74043e+06	4.31708e+06	3.96223e+06	C02378	ko01100	-	-	-	-	-	-	-	-	-	-	-	-	-	-	-	-
Lmhp002001	265.15	72.08	264.147	C14H20N2O3	[M+H]+	L-Valyl-L-Phenylalanine	L-缬氨酰-L-苯丙氨酸	Amino acids and derivatives	氨基酸及其衍生物	Amino acids and derivatives	氨基酸及其衍生物	3918-92-1	3	26123.3	294358	458145	16334.9	29899.3	20841.6	125105	108463	254141	460143	188942	95807.3	180086	154270	172138	91097.9	98604	108983	-	-	-	-	-	-	-	-	-	-	-	-	1.08601	0.200205	0.0861464	-3.53707	down	-
pmn001420	341.09	179.04	342.095	C15H18O9	[M-H]-	1-O-Caffeoyl-β-D-glucose*	1-O-咖啡酰-β-D-葡萄糖*	Phenolic acids	酚酸类	Phenolic acids	酚酸类	14364-08-0	2	357171	597649	738072	299104	297642	255914	664232	730387	1.03792e+06	841228	622756	666309	441602	407965	359826	480520	480397	408802	C10433	-	1.12957	0.0658346	0.497172	-1.00818	down	-	-	-	-	-	-	-	-	-	-	-
pme1086	306.08	143.05	307.084	C10H17N3O6S	[M-H]-	Glutathione reduced form	谷胱甘肽还原型	Amino acids and derivatives	氨基酸及其衍生物	Amino acids and derivatives	氨基酸及其衍生物	70-18-8	1	101158	4.32807e+06	4.49393e+06	56156.3	50493.3	71266.7	279815	430972	246743	192253	185440	219596	8.66874e+06	1.00216e+07	1.12869e+07	256130	225338	215506	C00051	ko00270,ko00480,ko01100,ko01240,ko02010	1.22373	0.00583075	31.3069	4.96841	up	-	-	-	-	-	1.13947	0.179743	0.0199387	-5.64829	down	1.07725
Hmln003529	401.15	269.11	402.153	C18H26O10	[M-H]-	Benzyl β-primeveroside	苯甲酰樱草糖苷	Phenolic acids	酚酸类	Phenolic acids	酚酸类	130622-31-0	1	5.07916e+06	5.75377e+06	5.76745e+06	4.65181e+06	3.99602e+06	4.8086e+06	6.99102e+06	6.60857e+06	6.00915e+06	6.0665e+06	5.74527e+06	6.15476e+06	3.03623e+06	2.41811e+06	2.24861e+06	4.62712e+06	5.48098e+06	4.78663e+06	-	-	1.20466	0.000515886	0.392833	-1.34801	down	-	-	-	-	-	-	-	-	-	-	-
pmb2786	293.21	235.17	294.219	C18H30O3	[M-H]-	9-Hydroxy-10,12,15-octadecatrienoic acid	9-羟基-10,12,15-十八碳三烯酸	Lipids	脂质	Free fatty acids	游离脂肪酸	89886-42-0	3	27040.9	24375.6	43934.1	11715.1	12601.2	13813.1	6984.32	19928.6	38181.5	104519	48556.2	7844.82	25399.8	23991	23636.5	10379	12490.3	11570.6	C16326	ko00592	-	-	-	-	-	-	-	-	-	-	1.38156	0.0880437	0.399885	-1.32234	down	-
Lmxp010913	676.45	184.08	675.447	C35H66NO9P	[M+H]+	1-(9Z-Octadecenoyl)-2-(9-oxo-nonanoyl)-sn-glycero-3-phosphocholine	1-(9Z-十八烯酰基)-2-(9-氧-壬酰基)-sn-甘油-3-磷酸胆碱	Lipids	脂质	Glycerol ester	甘油酯	-	3	31450	57170.6	56289.8	24533.8	40681	36747.4	31682	32757	31932	28259.9	37670.2	20515.5	87907.7	83931.3	108085	187537	186800	158603	-	-	1.21801	0.0144731	2.90464	1.53836	up	-	-	-	-	-	-	-	-	-	-	-
Lmsn000381	341.11	89.02	342.116	C12H22O11	[M-H]-	D-Maltose	D-麦芽糖	Others	其它类	Saccharides	糖类	69-79-4	1	4.20072e+06	1.54438e+06	2.20719e+06	1.01959e+06	929316	983441	2.7165e+06	2.51879e+06	4.35035e+06	3.5966e+06	2.74138e+06	2.19191e+06	3.38559e+06	3.48949e+06	3.53832e+06	2.38219e+06	2.46038e+06	2.0575e+06	C01971	-	-	-	-	-	-	-	-	-	-	-	1.25198	0.170881	0.368743	-1.43931	down	-
Zmbp000449	130.03	70.07	129.025	C5H7NOS	[M+H]+	Epigoitrin	表告依春	Others	其它类	Others	其它	1072-93-1	2	675303	82748.7	97626.8	1.09507e+06	792206	1.39233e+06	480149	333848	299105	232811	524465	194085	38201.5	47203.1	13964.7	329019	394934	379342	-	-	1.17294	0.0230121	0.0892724	-3.48564	down	-	-	-	-	-	1.16543	0.0370172	3.83275	1.93838	up	-
mws0146	138.06	78.03	137.048	C7H7NO2	[M+H]+	Nicotinic Acid Methyl Ester(Methyl Nicotinate)	烟酸甲酯	Alkaloids	生物碱	Pyridine alkaloids	吡啶类生物碱	93-60-7	1	964859	1.19813e+06	1.14256e+06	1.43038e+06	1.58461e+06	1.59513e+06	787285	872795	758739	711609	660288	699592	2.35199e+06	2.7167e+06	2.36963e+06	2.00867e+06	2.36738e+06	2.38258e+06	-	-	1.22321	0.00287539	3.07519	1.62068	up	-	-	-	-	-	-	-	-	-	-	-
Hmcp001919	683.18	521.12	682.174	C30H34O18	[M+H]+	Isorhamnetin-3-O-(6''-acetylglucosyl)(1→3)-glucoside	异鼠李素-3-O-(6''-乙酰)葡萄糖基(1→3)葡萄糖苷	Flavonoids	黄酮	Flavonols	黄酮醇	-	2	26988.6	425747	429031	16906.6	18502.2	19975.1	293451	357372	385351	398275	394425	413042	7.61978e+06	8.41587e+06	7.35161e+06	2.24788e+06	1.92201e+06	2.29674e+06	-	-	1.22894	0.00171946	22.5708	4.49639	up	-	-	-	-	-	1.13653	0.175081	0.0628102	-3.99286	down	-
Zmhn003257	299.06	284.04	300.063	C16H12O6	[M-H]-	5,7,2'-Trhiyroxy-8-methoxyflavone*	韧黄芩素 II*	Flavonoids	黄酮	Flavones	黄酮	-	3	38988.5	203529	345267	7355.35	6523.22	7081.27	14345.2	35407.4	352200	913729	205447	16665.6	3442.23	3453.27	3428.79	6315.27	5252.76	6094.41	-	-	1.017	0.3547	0.0256854	-5.28291	down	-	-	-	-	-	1.35743	0.166307	0.0356591	-4.80959	down	-
HJN110	455.36	455.36	456.36	C30H48O3	[M-H]-	3-Hydroxylup-20(29)-en-28-oic acid (Betulinic acid)	3-羟基羽扇豆-20(29)-烯-28-酸 (白桦脂酸)	Terpenoids	萜类	Triterpene	三萜	472-15-1	2	1.02091e+06	3.20709e+06	1.32145e+07	209469	289297	198993	53266.4	451101	4.72289e+06	1.38443e+07	5.64221e+06	47262.2	81973.3	77168.8	65235.9	88601	73105.3	81717.5	C08619	-	-	-	-	-	-	-	-	-	-	-	1.30931	0.275379	0.0400034	-4.64373	down	-
MWStz270	358.24	340.24	357.23	C22H31NO3	[M+H]+	Songorine;Zongorine;Napellonine	一枝蒿庚素; 准葛尔乌头碱	Alkaloids	生物碱	Terpenoid alkaloids	萜类生物碱	509-24-0	3	495872	387108	403532	387611	428704	284306	432677	429331	347295	315928	349371	334474	9	9	9	415667	348323	411026	C08707	-	1.23105	0.00476324	2.23269e-05	-15.4509	down	-	-	-	-	-	-	-	-	-	-	-
pmn001689	311.22	223.17	312.23	C18H32O4	[M-H]-	9-Hydroxy-12-oxo-15(Z)-octadecenoic acid	9-羟基-12-氧代-15(Z)-十八碳烯酸	Lipids	脂质	Free fatty acids	游离脂肪酸	-	3	56876.4	279171	435431	12408	9678.85	12967.6	16705.1	46979.3	409156	1.06939e+06	278226	13156	30207.6	25994.4	25735.1	15152.6	18027.7	17973.4	C21924	ko00592,ko01110	-	-	-	-	-	-	-	-	-	-	1.35348	0.15495	0.045438	-4.45996	down	-
mws1429	223.13	161.1	224.141	C13H20O3	[M-H]-	Vomifoliol	催吐萝芙叶醇	Terpenoids	萜类	Monoterpenoids	倍萜	189351-15-3	3	46871.6	83502	84736.5	38958.5	44913.8	56517.6	46465	39749.3	75480.2	113774	64908.9	47278	194106	209802	241670	91450.9	97683.5	80543.5	C04166	-	1.18472	0.00105567	3.99258	1.99732	up	-	-	-	-	-	-	-	-	-	-	-
MWSslk184	753.23	205.05	754.232	C34H42O19	[M-H]-	3,6'-Disinapoylsucrose	3,6'-二芥子酰基蔗糖	Phenolic acids	酚酸类	Phenolic acids	酚酸类	139891-98-8	2	20545.1	187330	204651	32086.8	45646.5	23110.3	127672	144019	147978	90476	119354	119584	410398	379721	408588	182583	152849	157768	-	-	1.22479	9.31691e-05	2.85632	1.51416	up	-	-	-	-	-	-	-	-	-	-	-
Zmdp004112	519.11	271.06	518.106	C24H22O13	[M+H]+	Genistein-7-O-(6''-malonyl)glucoside	染料木素-7-O-(6''-丙二酰)葡萄糖苷	Flavonoids	黄酮	Isoflavones	异黄酮	-	3	9	8414.74	5518.13	9575.64	6783.68	12608.9	7260.19	16350.6	6583.23	10081.9	11427.5	14911.4	866428	1.25204e+06	1.00114e+06	205271	223239	248852	-	-	1.22015	0.0117761	103.319	6.69096	up	-	-	-	-	-	-	-	-	-	-	-
Zmhn002301	325.09	163.04	326.1	C15H18O8	[M-H]-	p-Coumaric acid-4-O-glucoside	对香豆酸-4-O-葡萄糖苷	Phenolic acids	酚酸类	Phenolic acids	酚酸类	117405-48-8	3	18894.1	238729	208008	59341.1	69326.4	43462.1	306035	312955	179549	176714	292238	314797	600968	512371	664082	223123	270913	254420	C06739	-	1.11028	0.00616595	2.22584	1.15435	up	-	-	-	-	-	-	-	-	-	-	-
HJN016	623.24	460.18	624.247	C36H36N2O8	[M-H]-	Cannabisin D	大麻酰胺 D	Alkaloids	生物碱	Alkaloids	生物碱	-	2	21365	8501.77	13805	25041.9	23985.1	29778.3	9233.41	11185.6	17684.8	34846.2	17578.5	12720.5	9	9	9	9465.05	10323.4	11507.4	C17908	-	1.22935	0.0382066	0.000708592	-10.4628	down	-	-	-	-	-	-	-	-	-	-	-
ML10172161	103	59.01	104.011	C3H4O4	[M-H]-	Hydroxypyruvic acid	羟基丙酮酸	Organic acids	有机酸	Organic acids	有机酸	1113-60-6	3	269667	115696	135067	172599	187369	198840	212975	229629	269026	252801	213686	197132	71379.9	73444.2	92661.2	166644	170020	198634	C00168	ko00260,ko00630,ko01100,ko01110,ko01200	1.2078	0.00494094	0.33372	-1.58329	down	-	-	-	-	-	-	-	-	-	-	-
Hmln001931	681.24	357.13	682.247	C32H42O16	[M-H]-	Matairesinol-4,4'-di-O-glucoside	罗汉松脂酚-4,4'-di-O-葡萄糖苷	Lignans and Coumarins	木脂素和香豆素	Lignans	木脂素	-	2	93020.5	92831	106022	159033	191040	168516	191314	197365	195657	269111	275082	245998	228279	198580	212491	180671	149996	177267	-	-	-	-	-	-	-	-	-	-	-	-	-	-	-	-	-	1.78149
pmb0962	235.17	118.09	234.158	C10H22N2O4	[M+H]+	L-Lysine-Butanoic Acid	L-赖氨酸丁酸酯	Amino acids and derivatives	氨基酸及其衍生物	Amino acids and derivatives	氨基酸及其衍生物	80407-71-2	3	619113	1.06571e+06	1.28644e+06	432059	448976	471143	622770	621104	714649	566779	630580	573540	1.02773e+06	1.23184e+06	1.04625e+06	979045	901592	800615	-	-	-	-	-	-	-	-	-	-	-	-	1.27729	0.11025	0.455085	-1.13579	down	-
Lssp210358	639.26	325.14	638.258	C31H42O14	[M+H]+	Pierisoid A	类色素A	Others	其它类	Saccharides	糖类	-	3	5974.82	4057.01	3625.88	9693.26	10783.4	8805.16	9	9	9	2411.61	1309.53	2619.96	2168.29	2185.34	4559.57	5440.38	5485.16	4565.2	-	-	1.22681	0.0649731	330.119	8.36684	up	1.78328	0.035347	234.855	7.87563	up	1.36954	0.00561095	2.14398	1.10029	up	1.47978
mws1212	209.08	177.05	208.074	C11H12O4	[M+H]+	Ferulic acid methyl ester	阿魏酸甲酯	Phenolic acids	酚酸类	Phenolic acids	酚酸类	2309-07-1	3	37424.8	61284.1	57447.2	27824.4	22653.1	30266.7	25612.2	29532.2	74857.4	165306	59581.7	45648.1	267306	257993	261985	124325	151384	144798	-	-	1.16245	0.00423113	6.05595	2.59835	up	-	-	-	-	-	-	-	-	-	-	-
MWSCX017	165.05	119.05	164.047	C9H8O3	[M+H]+	4-hydroxyphenyl acrylaldehyde	4-羟苯基丙烯醛	Others	其它类	Aldehyde compounds	醛类化合物	-	2	158569	277629	333268	179014	164111	205975	113323	168654	309541	653348	267458	376511	204288	200494	202838	229791	187593	209667	-	-	-	-	-	-	-	1.27564	0.166289	2.1932	1.13304	up	-	-	-	-	-	-
pmd0143	552.4	184.07	551.395	C28H58NO7P	[M+H]+	LysoPC 20:0	溶血磷脂酰胆碱 20:0	Lipids	脂质	LPC	溶血磷脂酰胆碱	108341-80-6	3	43988.8	35525.1	37950.4	37535.4	37719.9	40078	25819.4	25142.2	26416.5	34541.9	29308.3	23540.8	13897.8	10803.9	13107.4	30151	36641.7	32028.7	-	-	1.20409	0.00182488	0.488628	-1.03319	down	-	-	-	-	-	-	-	-	-	-	-
Zmgp002582	757.22	433.11	756.211	C33H40O20	[M+H]+	kaempferol-3-O-β-glucopyranosyl (1 → 2)-β-galactopyranoside 7-O-α-rhamnopyranoside	山柰酚-3-O-β-吡喃葡萄糖基(1→2)-β-吡喃半乳糖苷-7-O-α-鼠李糖吡喃糖苷	Flavonoids	黄酮	Flavonols	黄酮醇	-	3	1842.88	111408	127917	4895.8	5348.01	4544.64	90526.8	87798.4	65419.1	62148.1	70549.1	52257.8	158667	174623	204348	39204.7	33376.4	32687.7	-	-	1.17292	0.00632849	2.20575	1.14127	up	-	-	-	-	-	-	-	-	-	-	-
MWS201447	237.12	120.09	236.116	C12H16N2O3	[M+H]+	Phe-Ala	L-苯丙氨酸-L-丙氨酸	Amino acids and derivatives	氨基酸及其衍生物	Amino acids and derivatives	氨基酸及其衍生物	3918-87-4	2	56937	143008	183799	46050.4	56898.1	34266.4	68462.3	83995.1	92331.3	116327	78614.3	83890.6	352948	375310	331922	119200	145599	128310	-	-	1.22068	0.000243567	4.331	2.1147	up	-	-	-	-	-	1.14537	0.155438	0.357569	-1.48371	down	-
pmb0374	136.06	119.04	135.054	C5H5N5	[M+H]+	2-Aminopurine	2-氨基嘌呤	Nucleotides and derivatives	核苷酸及其衍生物	Nucleotides and derivatives	核苷酸及其衍生物	452-06-2	1	361802	570974	903598	195069	229051	212409	106647	156530	387075	944390	247424	105074	355285	357218	331719	253664	287127	311627	-	-	-	-	-	-	-	-	-	-	-	-	1.31319	0.126131	0.346623	-1.52856	down	-
Lmjp009734	233.15	131.09	232.146	C15H20O2	[M+H]+	Glechomanolide	欧亚活血丹内酯	Terpenoids	萜类	Sesquiterpenoids	倍半萜	38146-68-8	1	389215	2.13892e+06	3.47372e+06	113286	118201	140689	116040	437492	3.14454e+06	1.00649e+07	2.46891e+06	92175.2	242876	166822	217054	126701	139977	155593	C09466	-	-	-	-	-	-	-	-	-	-	-	1.30247	0.170394	0.0620103	-4.01135	down	-
pmb3023	449.11	287.06	450.116	C21H22O11	[M-H]-	Eriodictyol-8-C-glucoside	圣草酚-8-C-葡萄糖苷	Flavonoids	黄酮	Flavanones	二氢黄酮	1023271-51-3	3	138849	176095	211073	65177.3	68033.3	72371.8	69089.9	74652.3	115020	159103	63880.1	62181.7	109831	96835.4	95019.9	63292.5	77545.3	73800.3	-	-	-	-	-	-	-	-	-	-	-	-	1.43241	0.0349323	0.390828	-1.35539	down	-
Lhkp101525	457.13	163.04	456.127	C20H24O12	[M+H]+	Apiosylskimmin	阿彼斯基姆素	Lignans and Coumarins	木脂素和香豆素	Coumarins	香豆素	103529-94-8	2	58642.6	944006	702751	207340	196374	197818	422386	404135	837219	193719	644211	281383	89332	491593	312250	575451	501382	616405	-	-	-	-	-	-	-	-	-	-	-	-	-	-	-	-	-	-
mws1715	252.11	136.06	251.102	C10H13N5O3	[M+H]+	Cordycepin (3'-Deoxyadenosine)*	虫草素(3'-脱氧腺苷)*	Nucleotides and derivatives	核苷酸及其衍生物	Nucleotides and derivatives	核苷酸及其衍生物	73-03-0	3	285699	818813	990166	146215	141623	154137	193725	237439	466772	781312	618979	148342	364784	414040	397658	283788	346453	301988	C08431	-	-	-	-	-	-	-	-	-	-	-	1.30191	0.121713	0.210999	-2.24469	down	-
Lmfn000604	331.07	169.01	332.074	C13H16O10	[M-H]-	6-O-Galloyl-β-D-glucose*	6-O-没食子酰-β-D-葡萄糖*	Phenolic acids	酚酸类	Phenolic acids	酚酸类	13186-19-1	3	640790	112892	129425	470224	511348	497410	455958	458554	352140	563418	427163	478484	41133.6	51745.5	54574.7	366120	405727	450618	-	-	1.22302	0.00804129	0.116412	-3.10268	down	-	-	-	-	-	-	-	-	-	-	-
Hmcp004865	233.15	131.08	232.146	C15H20O2	[M+H]+	Costunolide	木香烃内酯	Terpenoids	萜类	Sesquiterpenoids	倍半萜	553-21-9	1	387658	44019.4	74977.8	483050	465072	455690	396626	539173	421714	534711	348895	551439	1.11887e+06	1.19326e+06	1.04631e+06	546581	595525	671355	C09382	ko00909,ko01110	1.20061	0.000401837	2.47396	1.30682	up	-	-	-	-	-	1.08937	0.111653	2.77074	1.47027	up	1.34624
HJN037	183.03	124.02	184.037	C8H8O5	[M-H]-	4-O-Methylgallic Acid	4-O-甲基没食子酸	Phenolic acids	酚酸类	Phenolic acids	酚酸类	4319-02-2	3	576108	767337	1.14045e+06	15681.3	14281.4	12323.2	13999.1	15659.3	538213	840932	56780.5	7179.99	8456.93	13465.4	7856.52	21886.6	19462.9	17782.5	-	-	-	-	-	-	-	-	-	-	-	-	1.47134	0.0390393	0.017024	-5.87628	down	1.2223
MWSHY0135	625.18	317.08	624.169	C28H32O16	[M+H]+	Isorhamnetin-3-O-rutinoside (Narcissin)*	异鼠李素-3-O-芸香糖苷 (水仙苷)*	Flavonoids	黄酮	Flavonols	黄酮醇	604-80-8	3	161712	203836	400800	1848.88	9	13753.9	5430.41	39972.8	249318	722775	194784	21513.1	914.266	9	9996.02	18696.8	15749.8	15593.2	-	-	-	-	-	-	-	-	-	-	-	-	1.19399	0.0763492	0.0203717	-5.61729	down	-
Lmmn004625	449.11	287.06	450.116	C21H22O11	[M-H]-	Dihydrokaempferol-7-O-glucoside	二氢山柰酚-7-O-葡萄糖苷	Flavonoids	黄酮	Flavanonols	二氢黄酮醇	-	3	34188.8	27480.5	2501.94	49725.9	39835.9	43441.4	18245.6	16766.9	13940.2	21004.8	19818.6	6324.45	41654	25426.1	66402.2	20607.9	24699.9	20776.8	-	-	1.0477	0.140237	2.72676	1.44719	up	-	-	-	-	-	-	-	-	-	-	-
Lmhn004030	289.07	151.04	290.079	C15H14O6	[M-H]-	5,7,3',4',5'-Pentahydroxyflavan (Tricetiflavan)	5,7,3',4',5'-五羟基黄烷 (特利色黄烷)	Flavonoids	黄酮	Flavanols	黄烷醇类	-	3	285661	23508.9	30115.7	2162.33	1931.11	5296.24	6379.16	6723.6	23936.1	41573.4	18004	848.768	6817.29	8283.6	6914.9	23525.5	23037.3	27787.8	-	-	-	-	-	-	-	-	-	-	-	-	1.29074	0.330633	0.0276748	-5.17528	down	1.02632
mws1080	341.11	179.06	342.116	C12H22O11	[M-H]-	Galactinol	肌醇半乳糖苷	Others	其它类	Saccharides	糖类	3687-64-7	1	8.01928e+06	2.7494e+06	3.64033e+06	1.47521e+06	1.44996e+06	1.59941e+06	4.44702e+06	5.01875e+06	6.83121e+06	5.20102e+06	4.67275e+06	3.70829e+06	5.83215e+06	6.55438e+06	5.87655e+06	3.63902e+06	4.46836e+06	4.29168e+06	C01235	ko00052,ko01100	-	-	-	-	-	-	-	-	-	-	1.26776	0.180296	0.31401	-1.67112	down	-
pmn001691	327.22	291.2	328.225	C18H32O5	[M-H]-	9,12,13-Trihydroxy-10,15-octadecadienoic acid	9,12,13-三羟基-10,15-十八碳二烯酸	Lipids	脂质	Free fatty acids	游离脂肪酸	-	3	111071	74411.3	106901	30186.7	27618.5	33001.8	31591.7	37705	106495	212634	78949.3	32140.1	27363	28428.6	27466.6	28480.7	30282.6	34882.3	-	-	-	-	-	-	-	-	-	-	-	-	1.44769	0.0267006	0.310575	-1.68699	down	-
Zmhn002334	355.1	193.05	356.111	C16H20O9	[M-H]-	6-O-Feruloyl-β-D-glucose	6-O-阿魏酰-D-葡萄糖	Phenolic acids	酚酸类	Phenolic acids	酚酸类	137887-25-3	2	28155.7	85251.7	147381	45073.7	28770	32529.7	73821.2	93873.9	108453	134713	73508.1	68140.6	269596	270296	247643	113617	92727.4	98322.2	-	-	1.20218	0.000273254	2.85186	1.5119	up	-	-	-	-	-	-	-	-	-	-	-
pmn001492	187.04	123.04	188.047	C11H8O3	[M-H]-	Ayapin	泽兰内酯	Lignans and Coumarins	木脂素和香豆素	Coumarins	香豆素	494-56-4	2	268136	165806	219753	160246	202339	178162	425598	396223	528867	374071	218054	143908	130230	126763	165768	195013	190312	159417	C18078	-	1.20411	0.0109306	0.312998	-1.67578	down	-	-	-	-	-	-	-	-	-	-	-
Zmln002252	223.03	149.03	224.032	C10H8O6	[M-H]-	Sideretin (5,7,8-Trihydroxy-6-methoxycoumarin)	5,7,8-三羟基-6-甲氧基香豆素	Lignans and Coumarins	木脂素和香豆素	Coumarins	香豆素	-	2	845230	1.7892e+06	1.77264e+06	778670	684350	765361	1.34546e+06	1.32865e+06	1.45918e+06	1.53996e+06	1.30475e+06	1.4617e+06	2.38483e+06	1.99468e+06	2.33354e+06	1.37769e+06	1.64643e+06	1.37013e+06	C22007	ko00999,ko01110	-	-	-	-	-	-	-	-	-	-	-	-	-	-	-	-
pma0760	565.12	317.07	564.111	C25H24O15	[M+H]+	3'-O-Methyltricetin-7-O-(6''-malonyl)glucoside	3'-O-甲基五羟黄酮-7-O-(6''-丙二酰)葡萄糖苷	Flavonoids	黄酮	Flavones	黄酮	-	3	48479.4	27451.9	33233.8	65357.5	49543.7	41388.9	23981.1	23875.5	24345.8	24993.9	23815.9	32881.5	22243.5	7031.01	8511.64	32359.4	30267.7	37248.8	-	-	-	-	-	-	-	-	-	-	-	-	-	-	-	-	-	-
MWStz285	344.26	58.07	343.251	C22H33NO2	[M+H]+	Bullatine A	雪上一枝蒿甲素	Alkaloids	生物碱	Terpenoid alkaloids	萜类生物碱	1354-84-3	3	4.49577e+07	9	2.65818e+07	4.71224e+07	4.61705e+07	4.50256e+07	4.12108e+07	5.43998e+07	4.32488e+07	4.19268e+07	4.59425e+07	4.34509e+07	9	9	9	4.69634e+07	5.70208e+07	5.69068e+07	-	-	1.23113	0.00775174	1.94441e-07	-22.2942	down	-	-	-	-	-	-	-	-	-	-	-
Zbzp007397	181.12	135.12	180.115	C11H16O2	[M+H]+	5,6,7,7a-tetrahydro-4,4,7a-trimethyl-2(4H)-benzofuranone	5,6,7,7a-四氢-4,4,7a-三甲基-2(4H)-苯并呋喃酮	Others	其它类	Others	其它	15356-74-8	2	66761.6	116668	158451	40321.1	38700.6	48081.1	59678.8	60669.8	142449	292565	107498	48151.9	89965.6	77210.3	86339.9	58025.8	55475.1	67920.8	-	-	-	-	-	-	-	-	-	-	-	-	1.299	0.112382	0.371776	-1.4275	down	-
Lmdn000791	199.06	125.02	200.069	C9H12O5	[M-H]-	Rehmaglutin C	地黄素 C	Terpenoids	萜类	Terpene	萜类	103744-81-6	2	294136	41340.6	35498.4	42918.5	40529.1	44774	29785.5	22662.4	27572.6	27396.9	20967.3	18743.8	21940.7	31708.5	17982.8	32121.2	39751.8	34760.5	-	-	-	-	-	-	-	-	-	-	-	-	-	-	-	-	-	1.18341
mws1038	277.12	146.08	278.13	C11H22N2O4S	[M-H]-	Pantetheine	泛酰巯基乙胺	Alkaloids	生物碱	Alkaloids	生物碱	496-65-1	1	485348	319799	312386	427716	409184	459499	472851	504008	474090	250060	206822	274514	127703	127044	118180	308864	288933	248456	C00831	ko00332,ko00770,ko01100,ko01110	1.23002	0.000317486	0.257023	-1.96003	down	-	-	-	-	-	-	-	-	-	-	-
MWSHY0046	465.1	303.05	464.096	C21H20O12	[M+H]+	Quercetin-3-O-glucoside (Isoquercitrin)*	槲皮素-3-O-葡萄糖苷(异槲皮苷)*	Flavonoids	黄酮	Flavonols	黄酮醇	482-35-9	1	5.34236e+06	7.61535e+06	1.38609e+07	83433.4	64768.2	70238.1	196278	497676	8.18058e+06	1.11009e+07	1.59805e+06	209375	11903772	1.31359e+07	1.23305e+07	3.13365e+06	3.70739e+06	3.87808e+06	C05623	ko00944,ko01100,ko01110	-	-	-	-	-	-	-	-	-	-	1.46971	0.0735116	0.00814507	-6.93986	down	1.08218
Smgp004575	465.1	303.05	464.096	C21H20O12	[M+H]+	Quercetin-5-O-β-D-glucoside*	槲皮素-5-O-β-D-葡萄糖苷*	Flavonoids	黄酮	Flavonols	黄酮醇	-	1	5.34236e+06	7.61535e+06	1.38609e+07	83433.4	64768.2	70238.1	196278	497676	8.18058e+06	1.11009e+07	1.59805e+06	209375	11903772	1.31359e+07	1.23305e+07	3.13365e+06	3.70739e+06	3.87808e+06	-	-	-	-	-	-	-	-	-	-	-	-	1.46971	0.0735116	0.00814507	-6.93986	down	1.08218
pmb2857	308.1	146.05	309.106	C11H19NO9	[M-H]-	L-Glutamic acid-O-glycoside	L-谷氨酸-O-葡萄糖苷	Amino acids and derivatives	氨基酸及其衍生物	Amino acids and derivatives	氨基酸及其衍生物	-	3	55929.5	153339	174435	51019.6	64428.1	61555.5	124603	109566	132387	166882	129530	90399.7	363455	368231	368929	111864	139093	131038	-	-	1.22547	0.000374959	3.00257	1.5862	up	-	-	-	-	-	-	-	-	-	-	-
Cmbp005523	417.12	163.04	416.111	C21H20O9	[M+H]+	1,3-O-Dicaffeoylglycerol	1,3-O-二咖啡酰甘油酯	Phenolic acids	酚酸类	Phenolic acids	酚酸类	-	3	454855	64044.5	57332.7	324606	214875	281528	70477.3	60917.6	71440.8	100070	69540.2	47118.6	20857.2	28811.9	13313.2	107500	116029	133170	-	-	1.15141	0.00156151	0.310509	-1.68729	down	-	-	-	-	-	-	-	-	-	-	-
pme0436	577.14	407.08	578.142	C30H26O12	[M-H]-	Procyanidin B3*	原花青素 B3*	Tannins	鞣质	Proanthocyanidins	原花青素	23567-23-9	3	249155	38460.2	61371.6	9	9	9	2434.16	2145.72	20441.4	33952.5	11399.6	1799.45	12795.9	12315.3	9239.61	22653	21960.8	18349.6	-	-	-	-	-	-	-	-	-	-	-	-	1.46697	0.223484	7.73669e-05	-13.6579	down	1.34288
Lmbn005287	311.22	249.22	312.23	C18H32O4	[M-H]-	7S,8S-DiHODE; (9Z,12Z)-(7S,8S)-Dihydroxyoctadeca-9,12-dienoic acid	7,8-二羟基-9,12-十八碳二烯酸	Lipids	脂质	Free fatty acids	游离脂肪酸	143288-65-7	3	36321.7	19210.7	29773.7	12526.1	12070.4	12297.5	11392.9	8799.65	26633.4	60949.2	24605.1	9574.98	8647.8	8015.31	10049	10418	12161.2	13006.6	C07354	ko00591	-	-	-	-	-	-	-	-	-	-	1.35432	0.0835167	0.43249	-1.20926	down	-
MWS80007	311.22	249.22	312.23	C18H32O4	[M-H]-	13-Hydroperoxy-9Z,11E-octadecadienoic acid	13-过氧化羟基-9Z,11E-十八碳二烯酸	Lipids	脂质	Free fatty acids	游离脂肪酸	23017-93-8	3	36321.7	19210.7	29773.7	12526.1	12070.4	12297.5	11392.9	8799.65	26633.4	60949.2	24605.1	9574.98	8647.8	8015.31	10049	10418	12161.2	13006.6	-	-	-	-	-	-	-	-	-	-	-	-	1.35432	0.0835167	0.43249	-1.20926	down	-
Lmsp009334	331.08	253.05	330.074	C17H14O7	[M+H]+	Rhamnazin (3,4',5-Trihydroxy-3',7-dimethoxyflavone)	鼠李秦素	Flavonoids	黄酮	Flavonols	黄酮醇	552-54-5	3	410809	421280	339837	484296	464436	551514	559946	376328	607722	251386	206932	283913	147469	157136	149978	323190	388628	399342	-	-	1.19326	0.0355209	0.29442	-1.76405	down	1.62538	0.0522167	0.480722	-1.05673	down	-	-	-	-	-	-
pmp001110	535.14	517.13	534.137	C25H26O13	[M+H]+	Apigenin-6-C-xyloside-8-C-arabinoside	芹菜素-6-C-木糖苷-8-C-阿拉伯糖苷	Flavonoids	黄酮	Flavones	黄酮	-	2	47197	72699.2	79273.4	43861.9	44003.4	27978.2	51014.7	14894.3	76489.1	55957.2	45670.3	50533	8.3445e+06	7.84273e+06	8.75977e+06	2.29306e+06	1.90294e+06	1.89356e+06	-	-	1.21199	0.000980385	175.192	7.45279	up	-	-	-	-	-	-	-	-	-	-	-
MWSmce315	167.99	135.01	166.986	C7H5NS2	[M+H]+	2-Mercaptobenzothiazole	2-巯基苯并噻唑	Alkaloids	生物碱	Alkaloids	生物碱	149-30-4	1	846.023	12733.4	14952.4	19629.3	15168.6	18546.5	54792.2	56873.8	48061.5	46237.8	57530.3	71249.6	94430.1	68937	92225.5	20197.8	25043.4	24282.8	C14437	-	-	-	-	-	-	-	-	-	-	-	-	-	-	-	-	1.39167
MWSHY0181	433.11	313.07	432.106	C21H20O10	[M+H]+	Apigenin-8-C-Glucoside (Vitexin)	芹菜素-8-C-葡萄糖苷 (牡荆素)	Flavonoids	黄酮	Flavones	黄酮	3681-93-4	1	36136.4	274436	392125	20405.8	21094.9	28546	93920.2	114434	235373	526352	151681	85714.1	2.10985e+07	2.02769e+07	2.23428e+07	4.10475e+06	4.66217e+06	5.16239e+06	C01460	ko00941,ko00944	1.22372	0.000764664	143.598	7.16589	up	-	-	-	-	-	1.16899	0.181547	0.0996826	-3.32651	down	-
Hmhp001812	282.12	136.06	281.112	C11H15N5O4	[M+H]+	2'-O-Methyladenosine	2-甲氧基腺苷	Nucleotides and derivatives	核苷酸及其衍生物	Nucleotides and derivatives	核苷酸及其衍生物	2140-79-6	3	231868	552473	564434	162524	155390	147922	236033	283960	476501	1.06198e+06	496022	207016	202475	191889	186723	201797	252432	219543	-	-	-	-	-	-	-	-	-	-	-	-	1.26814	0.113787	0.345378	-1.53375	down	-
Lmhp008233	474.26	333.24	473.254	C23H40NO7P	[M+H]+	LysoPE 18:4	溶血磷脂酰乙醇胺 18:4	Lipids	脂质	LPE	溶血磷脂酰乙醇胺	-	3	9843.37	13611.3	9621.14	10092.1	7380.9	9019.25	16000.6	14501.5	10584.7	10608.2	8338.25	7362.19	21151.3	20933.2	23166	11632.8	14606.4	12884.5	-	-	-	-	-	-	-	-	-	-	-	-	-	-	-	-	-	-
HJN086	449.11	287.06	450.116	C21H22O11	[M-H]-	Eriodictyol-3'-O-glucoside	圣草酚-3'-O-葡萄糖苷	Flavonoids	黄酮	Flavanones	二氢黄酮	-	3	16630	26670.9	59084.5	88217.8	90086.9	83219.3	16606.7	24386.7	40975.1	80809.8	6835.89	12207	36425	42082.7	54557.8	43959.9	47227.9	37554.8	-	-	-	-	-	-	-	-	-	-	-	-	1.19443	0.0504503	2.55431	1.35293	up	-
mws0983	326.31	62.06	325.298	C20H39NO2	[M+H]+	N-Oleoylethanolamine	油酰单乙醇胺	Alkaloids	生物碱	Alkaloids	生物碱	111-58-0	3	144067	82651.5	135454	59781.6	56687.1	61914.8	51303.6	84325.2	107330	209548	275540	36493.4	76034.5	76962.9	73064.5	50551.2	63735.1	58091.6	C20792	-	-	-	-	-	-	-	-	-	-	-	1.33168	0.0848522	0.492538	-1.02169	down	-
Lmyp001375	314.09	152.03	313.08	C13H15NO8	[M+H]+	BOA-6-O-glucoside	2-苯并恶唑酮-6-O-葡萄糖苷	Alkaloids	生物碱	Alkaloids	生物碱	-	2	92547.5	80549.2	102701	109110	88043.6	106317	152421	147396	156738	160532	150168	151570	48290.1	54403.2	47756.9	104762	125946	131042	-	-	1.22677	1.23537e-05	0.329533	-1.60151	down	-	-	-	-	-	-	-	-	-	-	-
pmn001583	609.15	300.03	610.153	C27H30O16	[M-H]-	Quercetin-3-O-robinobioside	槲皮素-3-O-洋槐糖苷	Flavonoids	黄酮	Flavonols	黄酮醇	52525-35-6	3	54052.4	117668	220962	2365.21	1851.27	163128	6139.39	22043.9	148504	457377	151500	11575.1	9217.25	4059.97	3313.86	17174.7	21572.9	20468	-	-	-	-	-	-	-	-	-	-	-	-	-	-	-	-	-	-
Lmbn000612	128.04	82.03	129.043	C5H7NO3	[M-H]-	1-Pyrroline-4-hydroxy-2-carboxylic acid	1-吡咯啉-4-羟基-2-羧酸	Organic acids	有机酸	Organic acids	有机酸	9054-77-7	3	19520.5	31767.7	34480.5	22653.2	25196.7	30314.6	45448.6	52971	47905.2	48527.4	64302.2	56698.3	73669	87930.7	78806.5	48117.9	56079.7	44813.7	C04282	ko00470,ko01100	-	-	-	-	-	-	-	-	-	-	-	-	-	-	-	-
mws4085	223.06	193.02	224.069	C11H12O5	[M-H]-	Sinapic acid	芥子酸	Phenolic acids	酚酸类	Phenolic acids	酚酸类	530-59-6	2	3.7605e+06	1.19051e+07	1.33949e+07	3.5352e+06	3.57901e+06	4.32025e+06	7.73446e+06	8.15387e+06	7.59471e+06	8.52479e+06	1.0205e+07	1.09695e+07	2.58433e+06	1.08005e+07	3.54557e+06	6.85074e+06	8.40743e+06	8.48951e+06	C00482	ko00940,ko01100,ko01110	-	-	-	-	-	-	-	-	-	-	1.034	0.187923	0.393471	-1.34567	down	-
Lmhn002051	283.05	167.04	284.053	C12H12O8	[M-H]-	Vnilloylmalic acid	香草酰苹果酸	Phenolic acids	酚酸类	Phenolic acids	酚酸类	-	1	242468	1.23512e+07	7.07648e+06	2.4232e+07	2.05798e+07	2.33447e+07	1.3167e+07	1.54134e+07	1.08168e+07	1.2042e+07	1.246e+07	1.43952e+07	2.24116e+06	2.32731e+06	2.88941e+06	1.58901e+07	1.34583e+07	1.27734e+07	-	-	1.21677	0.0135842	0.1893	-2.40126	down	-	-	-	-	-	-	-	-	-	-	-
Lmnp002413	595.17	449.11	594.159	C27H30O15	[M+H]+	Luteolin-6-C-glucoside-7-O-rhamnoside	木犀草素-6-C-葡萄糖苷-7-O-鼠李糖苷	Flavonoids	黄酮	Flavones	黄酮	-	3	1980.52	6882.79	14486.4	20491	2161.18	13899	18446	6747.42	11586	24753.6	16479.4	13988.1	709134	820675	722316	138144	170847	170041	-	-	1.22012	0.00209031	61.2334	5.93625	up	-	-	-	-	-	-	-	-	-	-	1.20437
Qmzp101838	193.05	133.03	192.042	C10H8O4	[M+H]+	Scopoletin (7-Hydroxy-6-methoxycoumarin)	东莨菪内酯	Lignans and Coumarins	木脂素和香豆素	Coumarins	香豆素	92-61-5	2	234433	979990	922966	9	9	9	637116	788749	628803	818013	847988	797999	6.97781e+06	5.51498e+06	6.33591e+06	1.35915e+06	1.07716e+06	1.19171e+06	C01752	ko00999,ko01110	1.22548	0.00513792	9.16387	3.19596	up	-	-	-	-	-	1.47075	0.0969208	1.26322e-05	-16.2725	down	-
pme2125	503.16	179	504.169	C18H32O16	[M-H]-	Raffinose	棉子糖	Others	其它类	Saccharides	糖类	512-69-6	3	322973	151998	206695	27667	39440.4	38773.1	34679.6	210010	324438	771105	1.18728e+06	16553.3	27779.5	31272.6	30627.2	27345.9	21664	23998.9	C00492	ko00052,ko01100,ko02010	-	-	-	-	-	-	-	-	-	-	1.43132	0.0617923	0.155326	-2.68663	down	-
mws0264	341.11	119.03	342.116	C12H22O11	[M-H]-	D-Trehalose	D-海藻糖	Others	其它类	Saccharides	糖类	99-20-7	1	2.85697e+06	1.29093e+06	1.6625e+06	588900	639508	615869	1.24459e+06	2.03412e+06	2.53054e+06	2.4521e+06	1.81464e+06	1.19685e+06	1.86487e+06	1.84202e+06	2.32384e+06	1.46079e+06	1.18485e+06	1.21496e+06	C01083	ko00500,ko01100,ko01110,ko02010	-	-	-	-	-	-	-	-	-	-	1.36305	0.107353	0.317409	-1.65558	down	-
mws0232	377.15	243.09	376.138	C17H20N4O6	[M+H]+	Riboflavin (Vitamin B2)	核黄素 (维生素 B2)	Others	其它类	Vitamin	维生素	83-88-5	3	512233	749767	898350	460418	485108	632091	416224	340064	433718	471946	308992	389778	1.01753e+06	796384	922989	536445	521471	428238	C00255	ko00740,ko01100,ko01110,ko01240,ko02010	1.19536	0.00677012	2.29991	1.20158	up	-	-	-	-	-	-	-	-	-	-	-
pmb1562	351.25	147.12	350.246	C21H34O4	[M+H]+	1-Stearidonoyl-Glycerol	单酰甘油酯(18:4)	Lipids	脂质	Glycerol ester	甘油酯	-	3	215262	58588	58654.8	55560	47179.4	53014.8	34301.9	44371	44620.6	133401	50629.9	106445	127621	113659	109599	64639.9	51418.1	55482.5	-	-	1.20917	0.000764301	2.84588	1.50887	up	1.39463	0.147065	2.35597	1.23632	up	-	-	-	-	-	-
pmb0069	122.06	105.03	121.053	C7H7NO	[M+H]+	Benzamide	苯甲酰胺	Phenolic acids	酚酸类	Phenolic acids	酚酸类	55-21-0	3	593382	583755	608113	409147	445387	466216	173812	144387	508834	642492	208294	164352	92929.2	112423	89868	212846	225192	178039	C09815	-	-	-	-	-	-	-	-	-	-	-	-	-	-	-	-	-
Lmrn002746	131.07	85.07	132.079	C6H12O3	[M-H]-	2-Hydroxy-4-methylpentanoic acid	2-羟基-4-甲基戊酸	Organic acids	有机酸	Organic acids	有机酸	498-36-2	2	322389	183349	179159	267552	225060	256739	182740	178215	203103	139821	136660	155759	119809	114515	115905	157516	188455	199765	-	-	-	-	-	-	-	-	-	-	-	-	-	-	-	-	-	-
pme3443	207.07	192.04	208.074	C11H12O4	[M-H]-	Sinapinaldehyde	芥子醛	Phenolic acids	酚酸类	Phenolic acids	酚酸类	4206-58-0	3	32145.7	103892	131094	8118.71	19035.2	17988.8	10674.4	16600.6	141968	416414	133365	37385.2	5182.36	919.65	2032.36	14774.6	14778.4	18131.8	C05610	ko00940,ko01100,ko01110	-	-	-	-	-	1.02618	0.347715	3.46936	1.79467	up	1.26559	0.127102	0.16899	-2.56499	down	-
mws1661	609.18	301.07	608.174	C28H32O15	[M+H]+	Diosmetin-7-O-rutinoside (Diosmin)	香叶木苷	Flavonoids	黄酮	Flavones	黄酮	520-27-4	3	445780	2.78511e+06	5.95851e+06	7519.52	5267.45	1787.71	7666.8	451035	4.98533e+06	1.28988e+07	3.70218e+06	10025	60097.6	51633.9	62643.3	16432.4	13187.8	13554.1	C10039	-	-	-	-	-	-	-	-	-	-	-	1.42174	0.195657	0.00158603	-9.30036	down	-
Lmdp004819	903.22	369.12	902.212	C41H42O23	[M+H]+	Kaempferol-3-O-(2''-sinapoyl)glucosyl-(1→2)-(6''-malonyl)glucoside	山柰酚-3-O-(2''-芥子酰)葡萄糖基-(1→2)-(6''-丙二酰)葡萄糖苷	Flavonoids	黄酮	Flavonols	黄酮醇	-	2	4472.54	69228.3	64719.5	8234.71	2977.03	823.737	32151.5	10391	26273.6	39460.4	26714.7	40324.3	3.73712e+06	3.7472e+06	4.13623e+06	830400	929681	1.06213e+06	-	-	1.22122	0.00113446	168.864	7.39972	up	-	-	-	-	-	1.05192	0.179768	0.0869488	-3.52369	down	-
MWSHY0031	447.09	271.06	446.085	C21H18O11	[M+H]+	Apigenin-7-O-glucuronide	芹菜素-7-O-葡萄糖醛酸苷	Flavonoids	黄酮	Flavones	黄酮	29741-09-1	1	57837	921695	1.38362e+06	81856.2	53504	49443.7	87311.8	217816	534539	2.24264e+06	778990	57771.4	12404	5222.72	12825.6	104336	131371	110053	-	-	1.15055	0.179249	0.0362672	-4.78519	down	-	-	-	-	-	1.02785	0.202511	0.0782024	-3.67664	down	-
mws1329	463.09	301.04	464.096	C21H20O12	[M-H]-	Quercetin-7-O-glucoside*	槲皮素-7-O-葡萄糖苷*	Flavonoids	黄酮	Flavonols	黄酮醇	491-50-9	2	1.61703e+06	2.24424e+06	2.9301e+06	25253.3	30674.1	27787.1	19045.4	83904.2	1.8865e+06	2.59331e+06	327169	9144.34	1.50919e+06	1.51456e+06	1.45271e+06	355386	330792	277555	C12639	-	-	-	-	-	-	-	-	-	-	-	1.47329	0.0275736	0.0123266	-6.34208	down	1.10043
Lmcn009122	253.22	235.21	254.225	C16H30O2	[M-H]-	(7Z)-Hexadecenoic acid	(7Z)-十六碳烯酸	Lipids	脂质	Free fatty acids	游离脂肪酸	2416-19-5	1	43444.1	17178.3	26384	27581.1	31923.4	26615.1	52862.2	66254.1	61111	57035.1	54344.5	35041.5	29865.8	28676.1	29792.4	38087.2	29736.3	33330	-	-	1.21064	0.0151191	0.490128	-1.02877	down	-	-	-	-	-	-	-	-	-	-	-
pmb0130	203.12	144.08	202.111	C12H14N2O	[M+H]+	Acetryptine	乙酰色胺	Alkaloids	生物碱	Plumerane	吲哚类生物碱	3551-18-6	3	33940	26303	35148.6	28702.3	25413	31452.8	42160.4	31931.6	38308.3	39883	32699.4	128332	35343.9	38752.6	29186.2	31855.8	36580.9	28557.7	-	-	-	-	-	-	-	-	-	-	-	-	-	-	-	-	-	1.01494
MWS20161	567.17	127.04	566.164	C26H30O14	[M+H]+	Maltol 6'-O-(5-O-p-coumaroyl)-β-D-apiofuranosyl-β-D-glucopyranoside	落叶松皮素6'-O-(5-O-对香豆酰基)-β-D-呋喃芹菜糖苷-β-D-吡喃葡糖苷	Lignans and Coumarins	木脂素和香豆素	Lignans	木脂素	-	3	52008.2	47690.5	79633.1	103296	117409	140075	61813.5	74982.3	110500	49011.2	40020.3	48214.1	19931.4	20020.6	17441.2	83292.1	70219	65475.4	-	-	1.19542	0.0484836	0.232083	-2.10729	down	-	-	-	-	-	1.29244	0.014679	2.0118	1.00849	up	-
Cmsn002383	509.2	179.07	510.21	C25H34O11	[M-H]-	(7S,8S-Threo-3',4,7,9-tetrahydroxy-3-methoxy-8-O-4'-neolignan-9'-O-rhamnoside	7S,8S-苏式-3',4,7,9-四羟基-3-甲氧基-8-O-4'-新木脂素-9'-O-鼠李糖苷	Lignans and Coumarins	木脂素和香豆素	Lignans	木脂素	-	2	132467	72520.8	74647.2	120248	107276	101926	60077.9	52970	51697.4	54501.6	36453	45859.4	5513.11	11670	19321.3	43236.8	51536.6	55696.2	-	-	1.12041	0.00166718	0.221581	-2.17409	down	-	-	-	-	-	-	-	-	-	-	1.48793
mws0044	303.05	125.02	304.058	C15H12O7	[M-H]-	Taxifolin(Dihydroquercetin)	花旗松素(二氢槲皮素)	Flavonoids	黄酮	Flavanonols	二氢黄酮醇	480-18-2	3	60894.8	120359	17218.2	58510.9	56298.9	56977.8	74710.5	94142.7	145589	50871.4	170888	77727.6	25107.5	29883.8	38981.1	57739.6	50270.6	44895	C01617	ko00941,ko01100,ko01110	1.14455	0.068875	0.298854	-1.74249	down	-	-	-	-	-	-	-	-	-	-	-
pmb0645	627.19	465.2	626.185	C28H34O16	[M+H]+	Hesperetin-6-C-glucoside-7-O-glucoside	橙皮素-6-C-葡萄糖苷-7-O-葡萄糖苷	Flavonoids	黄酮	Flavonols	黄酮醇	-	3	9	9	9	9	9	9	9	9	9	9	9	9	9.72625e+06	1.03144e+07	9.51514e+06	419505	541184	498230	-	-	1.23113	0.000588684	1.09466e+06	20.0621	up	-	-	-	-	-	-	-	-	-	-	-
mws1179	433.11	271.07	434.121	C21H22O10	[M-H]-	Naringenin-7-O-glucoside (Prunin)	柚皮素-7-O-葡萄糖苷 (樱桃苷)	Flavonoids	黄酮	Flavanones	二氢黄酮	529-55-5	2	282410	1.96206e+06	2.84928e+06	27987.5	28670.6	36285.2	13574.3	128085	2.75606e+06	6.93252e+06	1.40092e+06	15186.9	116439	98647	115370	34658.6	27767.8	35151	C09099	ko00941	-	-	-	-	-	-	-	-	-	-	1.37577	0.157176	0.0182466	-5.77623	down	-
mws0744	319.05	301.04	320.053	C15H12O8	[M-H]-	Dihydromyricetin (Ampelopsin)	二氢杨梅素 (蛇葡萄素)	Flavonoids	黄酮	Flavanonols	二氢黄酮醇	27200-12-0	3	85055.8	103922	130908	147353	139535	175315	330010	378070	338937	409739	308244	413055	87993.3	85693.3	77402.5	248800	192881	229754	C02906	ko00941,ko01110	1.22777	0.00213063	0.239814	-2.06001	down	-	-	-	-	-	-	-	-	-	-	1.74097
pme3188	323.03	211	324.036	C9H13N2O9P	[M-H]-	Uridine 5'-monophosphate	尿苷 5'-单磷酸	Nucleotides and derivatives	核苷酸及其衍生物	Nucleotides and derivatives	核苷酸及其衍生物	58-97-9	1	810572	541672	696439	375273	390772	292526	516998	522906	494797	697477	605767	585711	684257	835788	1.03759e+06	481744	548710	621850	C00105	ko00240,ko01100,ko01232,ko01240	-	-	-	-	-	-	-	-	-	-	-	-	-	-	-	-
mws2213	147.05	103.06	148.052	C9H8O2	[M-H]-	Cinnamic acid	肉桂酸	Phenolic acids	酚酸类	Phenolic acids	酚酸类	140-10-3	3	40211.6	13135.8	19448.9	22152.8	19302.4	22193.2	22546.9	26151.8	41533.5	69320	41978.5	34370.7	31802.8	35021.5	33680.6	24082.6	20741	26821.4	C00423	ko00130,ko00360,ko00940,ko00996,ko00999,ko01100,ko01110	-	-	-	-	-	-	-	-	-	-	-	-	-	-	-	1.25612
MA10039641	341.11	89.02	342.116	C12H22O11	[M-H]-	Lactobiose	乳二糖	Others	其它类	Saccharides	糖类	63-42-3	1	5.29416e+06	2.37074e+06	2.92156e+06	1.2162e+06	1.05017e+06	1.45531e+06	3.65715e+06	4.14472e+06	4.89799e+06	3.84183e+06	3.90176e+06	2.21295e+06	4.45714e+06	5.13231e+06	4.46021e+06	2.47287e+06	3.19048e+06	2.96536e+06	C00243	ko00052,ko01100,ko02010	-	-	-	-	-	-	-	-	-	-	1.31788	0.123028	0.351551	-1.5082	down	-
Lmsn002288	503.14	341.09	504.148	C21H28O14	[M-H]-	1-O-Caffeoyl-(6-O-glucosyl)-β-D-glucose	1-O-咖啡酰-6-O-葡萄糖基-β-D-葡萄糖	Phenolic acids	酚酸类	Phenolic acids	酚酸类	-	1	196223	321999	429420	103033	111516	114896	417385	523250	559839	468412	517739	398512	615203	640013	642762	218423	266476	280879	-	-	-	-	-	-	-	-	-	-	-	-	1.35146	0.0919626	0.347647	-1.5243	down	-
mws0853	209.08	179.07	210.089	C11H14O4	[M-H]-	Sinapyl alcohol	芥子醇	Phenolic acids	酚酸类	Phenolic acids	酚酸类	537-33-7	3	32747.1	91853.7	81916.9	25931.1	27832.6	42268	74833.9	55118.6	67063.1	68259.5	69199.2	82633.1	99462	32219.6	24075.4	76005.8	58908.3	65884.2	C02325	ko00940,ko01100,ko01110	-	-	-	-	-	-	-	-	-	-	1.0249	0.17426	0.465005	-1.10468	down	-
Lmlp007435	581.17	147.04	580.158	C30H28O12	[M+H]+	Isosalipurposide-6''-O-p-coumaric acid	异杞柳苷-6''-O-对香豆酸	Flavonoids	黄酮	Chalcones	查耳酮	-	3	81807.3	67938.9	62885.9	73676.9	72580.5	74875.2	61067.6	72257.4	80185.8	47569.1	36622.6	54368.5	27977.1	22344.4	30588.8	56245.5	49000.3	63450.2	-	-	1.19426	0.00714324	0.378952	-1.39991	down	-	-	-	-	-	-	-	-	-	-	-
Lmgn001670	137.03	108.02	138.032	C7H6O3	[M-H]-	Salicylic acid	水杨酸	Phenolic acids	酚酸类	Phenolic acids	酚酸类	69-72-7	3	1.32312e+06	102145	116045	682528	600982	714635	181143	178857	271204	502503	310061	282628	10034.8	4729.62	6005.72	245154	240003	300942	C00805	ko00996,ko01100,ko01110,ko04075	1.21759	0.0213653	0.0329055	-4.92553	down	-	-	-	-	-	-	-	-	-	-	-
pme3827	198.08	152.07	197.069	C9H11NO4	[M+H]+	3,4-Dihydroxy-L-phenylalanine (L-Dopa)	3,4-二羟基-L-苯丙氨酸 (左旋多巴)	Amino acids and derivatives	氨基酸及其衍生物	Amino acids and derivatives	氨基酸及其衍生物	59-92-7	3	694544	3.52032e+06	5.24848e+06	1.12664e+06	1.15442e+06	926521	5.43978e+06	6.50469e+06	6.64093e+06	7.89601e+06	6.66171e+06	8.40281e+06	753710	726282	842190	2.87781e+06	2.60249e+06	2.21879e+06	C00355	ko00350,ko00950,ko00965,ko01100,ko01110	1.2279	0.00458868	0.124947	-3.00062	down	-	-	-	-	-	-	-	-	-	-	1.22332
Lssp210357	625.25	325.14	624.242	C30H40O14	[M+H]+	Pierisoid B	类色素B	Others	其它类	Saccharides	糖类	-	3	68522.1	20080.6	39469.2	70836.7	71658.8	90452.4	33877.4	26273.4	51246	100943	47666.4	33150.3	9	9	9	34749.2	28218.9	36255.7	-	-	1.22956	0.0374213	0.000242377	-12.0105	down	-	-	-	-	-	-	-	-	-	-	-
mws0874	346.06	211	347.063	C10H14N5O7P	[M-H]-	3'-Adenylic Acid	3'-腺嘌呤核苷酸	Nucleotides and derivatives	核苷酸及其衍生物	Nucleotides and derivatives	核苷酸及其衍生物	84-21-9	2	21549	14701.5	28116.8	6102.36	6772.8	14908	38784.7	37566.1	29477.4	27562.2	29011.2	18033.9	28032.8	29270	28835.7	25587.1	21624	28120	C01367	ko00230,ko01100	-	-	-	-	-	-	-	-	-	-	1.20038	0.0695041	0.431634	-1.21212	down	-
mws0236	124.01	79.96	125.015	C2H7NO3S	[M-H]-	2-Aminoethanesulfonic acid	2-氨基乙烷磺酸	Organic acids	有机酸	Organic acids	有机酸	107-35-7	3	16526.9	32813.7	39387.2	15363.3	11919.2	16227.8	45165.9	31684.8	32655.9	12057.3	10310.1	12433.4	33544	30450.3	44467.6	30860	24703	31668.7	C00245	ko00430,ko00920,ko01100,ko02010	-	-	-	-	-	1.7584	0.0268347	0.317796	-1.65383	down	1.13094	0.1524	0.490379	-1.02803	down	1.53073
MWS2984	153.05	136.03	152.045	C4H4N6O	[M+H]+	8-Azaguanine	8-氮鸟嘌呤	Nucleotides and derivatives	核苷酸及其衍生物	Nucleotides and derivatives	核苷酸及其衍生物	134-58-7	3	147540	240807	246182	59549	75063.2	63472.5	92646.9	127989	220793	409917	145908	105876	37557.1	42971.8	33683.3	107089	91846.4	82695.5	-	-	1.14023	0.103226	0.258733	-1.95046	down	-	-	-	-	-	1.40776	0.0426563	0.312176	-1.67957	down	-
MWS20151	271.06	153.02	270.053	C15H10O5	[M+H]+	Apigenin; 4',5,7-Trihydroxyflavone	芹菜素	Flavonoids	黄酮	Flavones	黄酮	520-36-5	3	22271.8	120935	191847	6062.88	4936.63	4272.79	8275.58	13558.2	191893	501750	103336	4345.93	25177.7	30571.3	29212.1	12957.3	10038	10946	C01477	ko00941,ko00943,ko00944,ko01100,ko01110	-	-	-	-	-	-	-	-	-	-	1.33617	0.162444	0.0455817	-4.4554	down	-
pmb1240	503.19	311.13	502.184	C26H30O10	[M+H]+	Phellodensin F	黄体素 F	Flavonoids	黄酮	Flavanonols	二氢黄酮醇	53846-49-4	3	1.73906e+06	554894	475751	1.23555e+06	1.10049e+06	1.26316e+06	346593	377785	523750	781862	433844	433903	208849	206987	192363	459260	510922	596612	-	-	1.15627	0.0584813	0.487289	-1.03715	down	-	-	-	-	-	-	-	-	-	-	-
Zmjp003463	565.16	433.11	564.148	C26H28O14	[M+H]+	Vitexin-2''-O-xyloside	牡荆素-2''-O-木糖苷	Flavonoids	黄酮	Flavones	黄酮	-	1	26378.4	362551	278011	30747.4	32865.8	21672.3	171139	215514	270035	295079	160270	147735	1.21599e+07	1.2913e+07	1.15814e+07	2.7154e+06	2.92263e+06	3.50571e+06	-	-	1.2283	0.000974726	55.8168	5.80263	up	-	-	-	-	-	1.01081	0.194653	0.127876	-2.96719	down	-
pmn001513	321.03	125.02	322.033	C14H10O9	[M-H]-	Digallic Acid	双没食子酸	Phenolic acids	酚酸类	Phenolic acids	酚酸类	536-08-3	3	11076.1	26883.1	26159.1	14256	9610.46	10394.5	23640.9	20934.7	19899	24413.5	30060.6	28569.1	70122.6	46229	75704.1	43176.5	43952.8	34150.2	C01572	-	1.17862	0.0405256	2.97878	1.57472	up	-	-	-	-	-	-	-	-	-	-	-
pme0264	243.1	127.05	242.09	C10H14N2O5	[M+H]+	Thymidine	胸苷	Nucleotides and derivatives	核苷酸及其衍生物	Nucleotides and derivatives	核苷酸及其衍生物	50-89-5	3	207115	296836	405452	111329	132032	97725.1	145248	140401	429706	758855	284191	141270	195755	215724	187868	143792	170992	131759	C00214	ko00240,ko01100,ko01232	-	-	-	-	-	-	-	-	-	-	1.3567	0.0765911	0.375066	-1.41478	down	-
pmd0153	409.24	153	410.243	C19H39O7P	[M-H]-	LysoPA 16:0	溶血卵磷脂酸 16:0	Lipids	脂质	Glycerol ester	甘油酯	22002-85-3	3	247620	591764	416027	296873	193501	190891	198040	144603	182890	250505	373537	214357	207580	152062	184740	186215	158947	142454	C04036	-	-	-	-	-	-	-	-	-	-	-	-	-	-	-	-	-
Xmgp006913	341.14	137.06	340.131	C20H20O5	[M+H]+	2,4,2',4'-tetrahydroxy-3'-prenylchalcone	2,4,2',4'-四羟基-3'-异戊烯基查耳酮	Flavonoids	黄酮	Chalcones	查耳酮	-	3	317253	85308.1	527920	114130	100805	452494	523478	120725	751076	773794	748302	424239	592598	640100	605252	464270	492584	376405	-	-	-	-	-	-	-	-	-	-	-	-	-	-	-	-	-	1.17057
MWSmce084	233.11	187.11	232.11	C14H16O3	[M+H]+	Fraxinellone	梣酮	Others	其它类	Ketone compounds	酮类化合物	28808-62-0	2	893394	509907	773946	1.0125e+06	896941	761890	396510	369586	393652	169833	202878	146522	324758	350310	323031	503789	581583	664023	-	-	-	-	-	-	-	1.73723	0.00135164	0.447712	-1.15936	down	-	-	-	-	-	1.71838
MWSslk046	299.09	256.08	298.084	C17H14O5	[M+H]+	Apigenin-7,4'-dimethyl ether	芹菜素-7,4'-二甲醚	Flavonoids	黄酮	Flavones	黄酮	5128-44-9	3	62175.9	66422.7	69317.3	88170	56898.7	66836.2	123683	88723	128513	115802	111082	103306	23929.1	15901.9	17847.4	90094.7	70183.5	90336.7	C10019	-	1.20913	0.0145554	0.169185	-2.56333	down	-	-	-	-	-	-	-	-	-	-	-
Zmsn002115	411.2	279.15	412.21	C21H32O8	[M-H]-	Sonchuside A	苦苣菜苷 A	Terpenoids	萜类	Sesquiterpenoids	倍半萜	111618-82-7	2	177262	458468	413495	190947	187772	256986	564896	653677	574000	464596	571198	538285	3.56239e+06	3.10324e+06	3.44678e+06	665229	879839	780935	-	-	1.22748	0.00174545	5.64128	2.49602	up	-	-	-	-	-	-	-	-	-	-	-
Hmlp003068	627.15	303.05	626.148	C27H30O17	[M+H]+	Meratin	蜡梅苷	Flavonoids	黄酮	Flavones	黄酮	27215-04-9	3	15708.1	52099.7	61655.3	46875.9	42700	44487	22200.5	19737.5	24590.7	29639.9	25781.7	20422	33810.1	11056	19434.6	25116.1	33181.8	28892.1	-	-	-	-	-	-	-	-	-	-	-	-	-	-	-	-	-	-
mws0474	229.14	211.13	230.152	C12H22O4	[M-H]-	Dodecanedioic aicd	十二烷二酸	Lipids	脂质	Free fatty acids	游离脂肪酸	693-23-2	3	9855.53	4522.05	5145.23	4969.14	6355.73	4393.47	6399.56	5750.04	7500.13	9619.39	8757.24	4878.25	3612.36	2736.85	4505.28	6510.07	5429.63	4979.99	C02678	-	-	-	-	-	-	-	-	-	-	-	-	-	-	-	-	-
Lhjp120712	531.11	369.06	530.106	C25H22O13	[M+H]+	Hydroxydaphnoretin glucoside	羟基西瑞香素葡萄糖苷	Lignans and Coumarins	木脂素和香豆素	Coumarins	香豆素	-	2	20118.5	252789	294369	49032.9	44462.7	62246.6	197342	191448	259085	164994	204967	124728	494455	492839	546326	238386	228649	181883	-	-	1.19945	0.000555704	2.36716	1.24316	up	-	-	-	-	-	-	-	-	-	-	-
pmf0096	88.99	70.98	89.9953	C2H2O4	[M-H]-	Oxalic acid	草酸	Organic acids	有机酸	Organic acids	有机酸	144-62-7	3	307549	25928.2	60488.6	159470	191998	185243	354639	459589	455264	200482	152513	148648	166008	175479	185935	142266	185167	181133	C00209	ko00230,ko00630,ko01100	1.20577	0.0165302	0.415459	-1.26722	down	1.7293	0.00753254	0.395153	-1.33952	down	-	-	-	-	-	-
pmb0952	265.11	122.07	265.112	C12H17N4OS+	[M]+	Thiamine (Vitamin B1)	硫胺素 (维生素 B1)	Others	其它类	Vitamin	维生素	70-16-6	3	1.45796e+06	2.24284e+06	2.21479e+06	2.39589e+06	2.25818e+06	2.40422e+06	3.87486e+06	4.15338e+06	4.17112e+06	4.02792e+06	3.59319e+06	3.44321e+06	1.75319e+06	1.79619e+06	1.76386e+06	1.89504e+06	2.40011e+06	2.47539e+06	C00378	ko00730,ko01100,ko01240,ko02010,ko04122	1.2291	0.00147881	0.435535	-1.19914	down	-	-	-	-	-	-	-	-	-	-	-
Wafn003485	337.15	179.06	338.158	C14H26O9	[M-H]-	Dihydroxyoctanoic acid glucoside	二羟基辛酸葡糖苷	Others	其它类	Saccharides	糖类	-	1	38842	35455	42898.3	40417.1	55983.1	45696	54513	60087.2	48559.6	39263.5	48589.9	39255	29933.4	27473.7	22839.3	41786.8	34603.6	32031	-	-	1.18614	0.00403699	0.491827	-1.02378	down	-	-	-	-	-	-	-	-	-	-	-
pmn001672	547.17	223.1	548.174	C23H32O15	[M-H]-	Furanofructosyl-α-D-(3-mustard acyl)glucoside	呋喃果糖基-α-D-(3-芥子酰基)葡萄糖苷	Phenolic acids	酚酸类	Phenolic acids	酚酸类	-	2	73112.6	246182	228479	51800.4	67867	56994.8	209776	200198	167226	162750	223095	177620	611174	541112	654203	156619	207571	180096	-	-	1.2164	0.00263387	3.12975	1.64605	up	-	-	-	-	-	1.15278	0.152376	0.32251	-1.63259	down	-
YC512118	282.28	247.24	281.272	C18H35NO	[M+H]+	Oleamide (9-Octadecenamide)	油酸酰胺 (9-十八碳烯酰胺)	Lipids	脂质	Free fatty acids	游离脂肪酸	301-02-0	2	10459.3	12825.8	14943.4	9199.33	8986.92	9677.61	16547.3	14913.9	26462.2	31199.8	28727.8	10955	12688.2	11616.9	15609.6	22430.5	29406.2	28407.9	C19670	-	-	-	-	-	-	-	-	-	-	-	-	-	-	-	-	-
mws1434	431.1	311.05	432.106	C21H20O10	[M-H]-	Apigenin-6-C-glucoside (Isovitexin)	芹菜素-6-C-葡萄糖苷 (异牡荆素)	Flavonoids	黄酮	Flavones	黄酮	38953-85-4	1	54211.2	512303	598420	28877	35620.9	37939.9	159700	181358	387682	794102	379696	226313	2.79443e+07	2.87378e+07	2.83852e+07	8.85011e+06	9.99041e+06	7.49513e+06	C01714	ko00944	1.22333	1.47204e-05	116.732	6.86706	up	-	-	-	-	-	1.17029	0.170885	0.0879344	-3.50743	down	-
Lmrn003000	165.06	103.06	166.063	C9H10O3	[M-H]-	2-Hydroxy-3-phenylpropanoic acid	2-羟基-3-苯基丙酸	Phenolic acids	酚酸类	Phenolic acids	酚酸类	7326-19-4	3	664792	376080	340794	509787	549874	526066	338291	305653	347775	329666	283159	298766	133901	123051	181994	358959	294444	274568	C05607	ko00360,ko00960,ko01100,ko01110	1.17742	0.00179702	0.442612	-1.17589	down	-	-	-	-	-	-	-	-	-	-	-
pmp001225	339.12	119.05	338.115	C20H18O5	[M+H]+	Wighteone; Erythrinin B	5,7,4'三羟基-6-异戊烯基异黄酮	Flavonoids	黄酮	Isoflavones	异黄酮	51225-30-0	3	133662	232567	180526	101364	108395	115839	74597.7	70305.1	90361	81485	65834.6	58773.6	272940	246317	307723	111775	141951	147335	C10542	-	1.21656	0.00417594	3.51512	1.81357	up	-	-	-	-	-	-	-	-	-	-	1.69728
Ymjm000147	433.11	161.02	434.121	C21H22O10	[M-H]-	p-Hydroxyphenyl 6-O-(E)-caffeoyl-β-D-allopyranoside	对羟基苯基 6-O-(E)-咖啡酰-β-D-别吡喃糖苷	Phenolic acids	酚酸类	Phenolic acids	酚酸类	-	2	256567	107097	48257.4	108403	146822	150100	208768	206623	227285	162208	162310	146308	20329.5	22803.6	19269.3	106820	87453	117044	-	-	1.22951	0.000893683	0.0970979	-3.36442	down	-	-	-	-	-	-	-	-	-	-	-
Zmdn002400	451.13	289.07	452.132	C21H24O11	[M-H]-	Epicatechin-3'-O-β-D-glucopyranoside	表儿茶素-3'-O-β-D-葡萄糖苷	Flavonoids	黄酮	Flavanols	黄烷醇类	-	3	372582	120202	226922	6550.11	6126.61	18032.4	7913.61	39464.3	176881	493405	158068	7403.94	11420.6	12222.5	9595.82	22379.6	28422.6	29653.2	-	-	-	-	-	-	-	-	-	-	-	-	1.42265	0.0877987	0.0426689	-4.55067	down	-
pmb0998	364.07	152.06	363.058	C10H14N5O8P	[M+H]+	Guanosine 5'-monophosphate	鸟苷 5'-单磷酸	Nucleotides and derivatives	核苷酸及其衍生物	Nucleotides and derivatives	核苷酸及其衍生物	85-32-5	3	484595	246234	192960	217105	147464	268056	495280	481639	478705	582207	683058	945918	293924	356388	226146	477641	512119	383421	C00144	ko00230,ko01100,ko01232	-	-	-	-	-	-	-	-	-	-	-	-	-	-	-	1.51139
Lmhn004976	299.06	284.02	300.063	C16H12O6	[M-H]-	Aracarpene 2*	9-甲氧基-6H-[1]苯并呋喃[3,2-c]色烯-3,4,7-三醇*	Flavonoids	黄酮	Isoflavones	异黄酮	-	3	54150.8	280003	481277	8770.93	8453.21	9839.98	17578.5	48996.6	465535	1.17267e+06	292359	23882.4	4128.55	5099.53	4552.18	9172.65	7273.83	7113.73	-	-	1.00939	0.354014	0.0258974	-5.27105	down	-	-	-	-	-	1.3626	0.166892	0.03319	-4.91311	down	-
pmp000411	565.16	433.1	564.148	C26H28O14	[M+H]+	Genistein-8-C-apiosyl(1→6)glucoside	染料木素-8-C-芹糖基(1→6)葡萄糖苷	Flavonoids	黄酮	Isoflavones	异黄酮	-	3	29828.9	247100	287970	21928.8	20212.4	14374.6	154600	213557	260934	239731	149943	112248	1.26757e+07	1.2881e+07	1.31863e+07	3.05881e+06	2.27763e+06	2.7528e+06	-	-	1.22767	7.46846e-05	61.5857	5.94452	up	-	-	-	-	-	1.17203	0.168566	0.100046	-3.32127	down	-
MWSHY0104	449.11	287.06	448.101	C21H20O11	[M+H]+	Luteolin-7-O-glucoside (Cynaroside)	木犀草素-7-O-葡萄糖苷 (木犀草苷)	Flavonoids	黄酮	Flavones	黄酮	5373-11-5	1	249850	502374	286928	642900	593442	760232	87449.8	147113	547742	840916	438499	434751	3.37512e+06	4.14119e+06	3.68525e+06	1.03599e+06	1.25903e+06	1.3942e+06	C03951	ko00944	1.15482	0.000474122	14.3187	3.83982	up	1.19271	0.19141	2.19117	1.1317	up	-	-	-	-	-	-
Sacn002893	403.12	223.06	404.132	C17H24O11	[M-H]-	10-acetylmonomelittoside	10-羟基单密力特苷	Phenolic acids	酚酸类	Phenolic acids	酚酸类	-	2	214029	46752.8	43090.8	10714.9	16950.5	15653.8	19943.8	24684.5	38309.6	22279.9	23520.7	16060.4	39560.4	33298.5	31791.1	31304.4	27196.5	36533.1	-	-	-	-	-	-	-	-	-	-	-	-	1.23963	0.263265	0.142557	-2.81039	down	1.38127
pme2598	167.03	123.05	168.042	C8H8O4	[M-H]-	3,4-Dihydroxybenzeneacetic acid	3,4-二羟基苯乙酸	Phenolic acids	酚酸类	Phenolic acids	酚酸类	102-32-9	3	211656	892464	1.05862e+06	294008	307938	298261	487366	583810	740656	625556	596052	671912	827745	902809	857001	902856	913716	694238	C01161	ko00350,ko01100	-	-	-	-	-	-	-	-	-	-	-	-	-	-	-	-
pmp000579	463.12	301.07	462.116	C22H22O11	[M+H]+	Diosmetin-7-O-galactoside	香叶木素-7-O-半乳糖苷	Flavonoids	黄酮	Flavones	黄酮	-	3	223868	158472	200476	278687	287628	266641	49549.8	59290.5	221328	415289	160835	30850.7	125363	120105	125362	137265	132354	102901	-	-	-	-	-	-	-	-	-	-	-	-	-	-	-	-	-	-
Lmjp004941	301.07	286.05	300.063	C16H12O6	[M+H]+	3,5,4'-Trihydroxy-7-methoxyflavone (Rhamnocitrin)*	鼠李柠檬素*	Flavonoids	黄酮	Flavonols	黄酮醇	569-92-6	3	30964.7	167880	273507	5026.4	5541.3	5803.85	9173.92	27224	289674	750960	191003	13305.5	4216.66	6109.01	6389.43	4558.85	6052.46	5919.74	C17059	-	-	-	-	-	-	-	-	-	-	-	1.35806	0.162806	0.0346597	-4.8506	down	-
pmp000001	301.07	286.05	300.063	C16H12O6	[M+H]+	Hispidulin (5,7,4'-Trihydroxy-6-methoxyflavone)*	高车前素*	Flavonoids	黄酮	Flavones	黄酮	1447-88-7	3	30964.7	167880	273507	5026.4	5541.3	5803.85	9173.92	27224	289674	750960	191003	13305.5	4216.66	6109.01	6389.43	4558.85	6052.46	5919.74	C10058	-	-	-	-	-	-	-	-	-	-	-	1.35806	0.162806	0.0346597	-4.8506	down	-
mws0182	151.04	107.05	152.047	C8H8O3	[M-H]-	4-Hydroxyphenylacetic acid	4-羟基苯乙酸	Phenolic acids	酚酸类	Phenolic acids	酚酸类	156-38-7	3	60803.4	35631	46538.3	145697	135052	145328	75224.4	69394.3	86681.8	125694	99531.2	116346	25282.8	29626.9	29176.8	121977	97803.8	132185	C00642	ko00350,ko00360,ko01100	1.21411	0.00716296	0.363538	-1.45982	down	-	-	-	-	-	1.41294	0.00165431	2.98012	1.57537	up	1.68917
mws1299	449.11	299.05	448.101	C21H20O11	[M+H]+	Luteolin-8-C-glucoside (Orientin)	木犀草素-8-C-葡萄糖苷 (荭草素)	Flavonoids	黄酮	Flavones	黄酮	28608-75-5	1	46673.7	449599	807208	19761.8	17106	11920.4	53113.5	83651.3	461217	1.26038e+06	376885	80923.8	2.33771e+07	2.0177e+07	2.16296e+07	5.88074e+06	4.37111e+06	4.8791e+06	C10114	-	1.19272	0.00153913	109.006	6.76827	up	-	-	-	-	-	1.2518	0.19723	0.0374292	-4.73969	down	-
Lmtn002233	327.11	165.05	328.116	C15H20O8	[M-H]-	Androsin	草夹竹桃苷	Phenolic acids	酚酸类	Phenolic acids	酚酸类	531-28-2	2	55008.6	327862	341435	18930.3	10766.8	20854.8	38714.8	41654.5	142470	165272	61877.5	61043.9	278325	231636	291265	53363.2	61241.3	44988.5	-	-	1.06417	0.0149175	3.59554	1.84621	up	-	-	-	-	-	1.30859	0.13763	0.0697937	-3.84076	down	-
pmb0618	627.19	465.1	626.185	C28H34O16	[M+H]+	Hesperetin-8-C-glucoside-3'-O-glucoside	橙皮素-8-C-葡萄糖苷-3'-O-葡萄糖苷	Flavonoids	黄酮	Flavonols	黄酮醇	-	3	142240	208284	167037	97379.5	54459.2	84929.5	169218	150571	153926	90462.1	104754	95355.3	9	9	9	119762	96288.4	131493	-	-	1.23106	0.00131832	5.69964e-05	-14.0988	down	-	-	-	-	-	1.30232	0.020466	0.457469	-1.12825	down	-
pme0309	183.03	124.02	184.037	C8H8O5	[M-H]-	3-O-Methylgallic Acid	3-O-甲基没食子酸	Phenolic acids	酚酸类	Phenolic acids	酚酸类	3934-84-7	3	273116	301260	484412	4631.11	5319.18	4474.47	9499.44	11279.8	265814	339253	23306	7641.58	2248.36	6968.13	12752.9	9582.37	10643.6	12941.7	C05616	-	-	-	-	-	-	-	-	-	-	-	1.47443	0.0343508	0.0136238	-6.19772	down	1.27373
Lmfn004235	359.08	161.02	360.084	C18H16O8	[M-H]-	Myricetin-3,7,3'-trimethyl ether	杨梅素-3,7,3'-三甲醚	Flavonoids	黄酮	Flavonols	黄酮醇	-	2	497086	4.00818e+06	7.21914e+06	11462.8	9916.85	10629	10152.3	970591	6.62348e+06	1.48551e+07	5.46123e+06	8122.81	17576.4	21676.1	13572.3	11118.1	15081.8	14370.6	-	-	-	-	-	-	-	-	-	-	-	-	1.41777	0.182442	0.00273009	-8.51684	down	-
MWSslk140	192.07	56.05	191.062	C7H13NO3S	[M+H]+	N-Acetyl-L-Methionine	N-乙酰-L-蛋氨酸	Amino acids and derivatives	氨基酸及其衍生物	Amino acids and derivatives	氨基酸及其衍生物	65-82-7	3	1206.93	46104.5	34133.2	7387.99	11549.8	7397.16	60685.7	48267.7	45167.6	48274	39369.7	40897	72665.1	49986.9	52684.6	30548.2	23626	32052.5	C02712	-	-	-	-	-	-	-	-	-	-	-	-	-	-	-	-	-
Lmmp003091	611.16	303.05	610.153	C27H30O16	[M+H]+	Quercetin-3-O-(4''-O-glucosyl)rhamnoside*	槲皮素-3-O-(4''-O-葡萄糖基)鼠李糖苷*	Flavonoids	黄酮	Flavonols	黄酮醇	59262-54-3	3	90709	360383	643936	15691.7	31360.1	374341	22381.8	73450	378506	1.2805e+06	368391	13471.8	7251.29	9	14202.2	39339.6	48585	53970.8	C17563	-	-	-	-	-	-	-	-	-	-	-	-	-	-	-	-	-
mws0836	577.14	425.09	578.142	C30H26O12	[M-H]-	Procyanidin B1	原花青素 B1	Tannins	鞣质	Proanthocyanidins	原花青素	20315-25-7	3	16043.1	48257.6	87482.6	3492.19	6756.22	9341.67	6046.7	12852.2	37762.3	95894.3	33909.2	7766.68	8966.91	7377.39	9306	7388.47	5498.96	7242.49	-	-	-	-	-	-	-	-	-	-	-	-	1.27607	0.16568	0.129066	-2.95382	down	-
MWSHY0137	273.08	153.02	272.068	C15H12O5	[M+H]+	Naringenin (5,7,4'-Trihydroxyflavanone)*	柚皮素*	Flavonoids	黄酮	Flavanones	二氢黄酮	480-41-1	3	270063	1.32082e+06	2.06765e+06	16448.7	11065.4	9073.08	9784.4	103477	2.45902e+06	6.1419e+06	1.1867e+06	17084.7	45388.5	48601.6	51621.9	19873.5	14722.7	19303.9	C00509	ko00941,ko00943,ko01100,ko01110	-	-	-	-	-	-	-	-	-	-	1.41826	0.146573	0.0100005	-6.64379	down	-
pmb0686	537.12	289	536.117	C24H24O14	[M+H]+	Eriodictyol-7-O-(6''-malonyl)glucoside	圣草酚-7-O-(6''-丙二酰)葡萄糖苷	Flavonoids	黄酮	Flavanones	二氢黄酮	-	3	19715.6	16673.7	34098.3	52566.6	40066	53330.1	65466.4	51599	38614.9	39460.3	44970.1	48546.8	11039.3	8272.06	11850	47704.9	43697.1	34723.8	-	-	1.19837	0.0310993	0.200162	-2.32076	down	-	-	-	-	-	1.22963	0.0234966	2.07076	1.05016	up	-
MWSslk254	595.17	287.06	594.159	C27H30O15	[M+H]+	Kaempferol-3-O-glucorhamnoside*	山柰酚-3-O-葡萄糖鼠李糖苷*	Flavonoids	黄酮	Flavonols	黄酮醇	40437-72-7	3	10646.7	191753	268985	3058.61	1904.77	7562.45	2720.62	56960.9	276146	782799	201506	7854.65	9001.43	15833.3	9434.22	3427.25	2674	2597.34	-	-	-	-	-	-	-	-	-	-	-	-	1.21386	0.183737	0.0265724	-5.23393	down	-
pmp001079	595.17	287.06	594.159	C27H30O15	[M+H]+	Luteolin-7-O-neohesperidoside (Lonicerin)	木犀草素-7-O-新橘皮糖苷 (忍冬苷)	Flavonoids	黄酮	Flavones	黄酮	25694-72-8	3	10646.7	191753	268985	3058.61	1904.77	7562.45	2720.62	56960.9	276146	782799	201506	7854.65	9001.43	15833.3	9434.22	3427.25	2674	2597.34	C12630	ko00944	-	-	-	-	-	-	-	-	-	-	1.21386	0.183737	0.0265724	-5.23393	down	-
Zmhn002227	385.11	223.06	386.121	C17H22O10	[M-H]-	4-O-Glucosyl-sinapate	4-O-葡萄糖基芥子酸	Phenolic acids	酚酸类	Phenolic acids	酚酸类	-	1	18823.6	66103.6	52527.5	27074.5	40197.6	27356.2	68559.9	114546	117218	119498	69482.3	83132.5	238235	209426	229877	125963	92501.5	103172	C02919	-	1.13071	0.00548341	2.25603	1.17378	up	-	-	-	-	-	-	-	-	-	-	-
pme3007	402.99	158.93	404.002	C9H14N2O12P2	[M-H]-	Uridine 5'-diphosphate	尿苷 5'-二磷酸	Nucleotides and derivatives	核苷酸及其衍生物	Nucleotides and derivatives	核苷酸及其衍生物	27821-45-0	1	254585	169108	192253	164163	206611	176252	119500	99055.5	103653	132159	110059	110273	216534	246848	273867	176271	185643	135512	C00015	ko00240,ko00908,ko01100,ko01232,ko01240	1.20525	0.00758728	2.28811	1.19416	up	-	-	-	-	-	-	-	-	-	-	-
Zabp002916	344.19	299.13	343.178	C20H25NO4	[M+H]+	laudanine	半日花碱	Alkaloids	生物碱	Alkaloids	生物碱	85-64-3	2	2.81893e+07	2.70257e+07	2.90578e+07	4.38048e+07	4.3704e+07	3.46321e+07	3.4444e+07	3.28835e+07	3.51608e+07	3.35407e+07	4.57633e+07	3.4331e+07	814624	339830	584711	4.37086e+07	3.28457e+07	3.40108e+07	C17592	ko00950,ko01110	1.22218	0.00024473	0.0169694	-5.88092	down	-	-	-	-	-	-	-	-	-	-	-
mws0914	271.06	151	272.068	C15H12O5	[M-H]-	3,5,7-Trihydroxyflavanone (Pinobanksin)	3,5,7-三羟基黄烷酮 (短叶松素)	Flavonoids	黄酮	Flavanonols	二氢黄酮醇	548-82-3	3	331570	1.87797e+06	2.80391e+06	14965.5	8072.87	10188	12605.8	124338	3.27433e+06	8.02113e+06	1.50441e+06	14760.6	48173.2	46025.2	54083.3	18731.3	24866	19248.1	C09826	ko00941	-	-	-	-	-	-	-	-	-	-	1.42126	0.147947	0.00662745	-7.23733	down	-
MWS0132	611.15	306.07	612.152	C20H32N6O12S2	[M-H]-	Oxiglutatione	氧化谷胱甘肽	Amino acids and derivatives	氨基酸及其衍生物	Amino acids and derivatives	氨基酸及其衍生物	27025-41-8	1	4.65321e+06	5.98605e+06	6.84538e+06	2.60924e+06	2.63319e+06	2.73578e+06	5.50384e+06	5.05399e+06	5.15025e+06	5.20798e+06	5.4738e+06	5.26253e+06	3.55938e+06	4.93852e+06	4.18076e+06	5.54202e+06	5.22415e+06	7.03871e+06	C00127	ko00480,ko01100,ko01240	-	-	-	-	-	-	-	-	-	-	1.42192	0.0377617	0.456298	-1.13195	down	-
mws1350	181.05	151	182.058	C9H10O4	[M-H]-	Syringaldehyde; 4-Hydroxy-3,5-Dimethoxybenzaldehyde	丁香醛; 4-羟基-3,5-二甲氧基苯甲醛	Phenolic acids	酚酸类	Phenolic acids	酚酸类	134-96-3	3	72051.2	286868	209579	53859.9	105512	94436.3	196312	201709	249816	182408	221972	321403	298866	228729	268788	182064	131883	150463	-	-	-	-	-	-	-	-	-	-	-	-	-	-	-	-	-	-
Lmhn003246	517.1	223.06	518.106	C24H22O13	[M-H]-	Sinapoylcaffeoyltartaric acid	芥子酰咖啡酰酒石酸	Phenolic acids	酚酸类	Phenolic acids	酚酸类	-	3	66993.2	138138	116635	36539.1	52206.7	54507.3	94502	96663.4	97103.8	91790.4	94065.8	100621	148483	33348.3	144357	116144	86921.8	89920.5	-	-	-	-	-	-	-	-	-	-	-	-	1.2342	0.0971077	0.445209	-1.16745	down	-
pmp001135	595.14	147	594.137	C30H26O13	[M+H]+	Biondnoid I	望春花黄酮醇苷 I	Flavonoids	黄酮	Flavonols	黄酮醇	142750-32-1	3	270077	283468	409617	2902.82	3886.02	5595.61	5926.99	19909.1	355388	425663	37504.2	17296.2	4271.51	5201.57	6363.58	16618.2	12522.4	12721.2	-	-	-	-	-	-	-	-	-	-	-	-	1.47181	0.0190826	0.0128581	-6.28118	down	1.17017
Jmwn002620	341.09	161.02	342.095	C15H18O9	[M-H]-	Vanillic Acid-4-O-Glucuronide	香草酸-4-O-葡萄糖醛酸苷	Phenolic acids	酚酸类	Phenolic acids	酚酸类	-	3	987993	720052	1.4226e+06	55430	87943.8	55317.5	206409	181827	1.1034e+06	1.0576e+06	205512	142404	200828	223210	205838	103377	140962	110553	-	-	-	-	-	-	-	-	-	-	-	-	1.46041	0.0408384	0.0634665	-3.97786	down	1.22581
HX1214	344.18	299.12	343.178	C20H25NO4	[M+H]+	dl-Laudanidine	dl-劳丹尼定	Alkaloids	生物碱	Alkaloids	生物碱	-	1	9	9	9	4.20576e+07	3.55961e+07	3.3693e+07	3.38183e+07	3.05319e+07	3.45154e+07	3.30558e+07	4.33393e+07	3.31892e+07	9	9	9	4.29519e+07	3.18097e+07	3.29271e+07	-	-	1.23109	0.00138617	2.73098e-07	-21.8041	down	-	-	-	-	-	1.47617	0.00461936	4.12395e+06	21.9756	up	1.79208
Lsxp211205	344.18	299.13	343.178	C20H25NO4	[M+H]+	Codamine	可达明碱	Alkaloids	生物碱	Isoquinoline alkaloids	异喹啉类生物碱	21040-59-5	2	9.49991e+07	2.74254e+07	5.59134e+07	4.30769e+07	4.2928e+07	3.43921e+07	3.27583e+07	32573951	3.47919e+07	3.34443e+07	4.34696e+07	3.5783e+07	9	9	9	4.3669e+07	3.251e+07	3.32587e+07	-	-	1.23112	0.000453007	2.69665e-07	-21.8223	down	-	-	-	-	-	-	-	-	-	-	-
MWSHY0067	611.16	303.05	610.153	C27H30O16	[M+H]+	Quercetin-3-O-rutinoside (Rutin)*	槲皮素-3-O-芸香糖苷 (芦丁)*	Flavonoids	黄酮	Flavonols	黄酮醇	153-18-4	3	108463	322097	759295	6106.75	4931.14	380488	9573.4	100058	411825	1.16958e+06	357339	53840.5	2049.86	20166.2	28820.1	55121	68738.8	78106.3	C05625	ko00944,ko01100,ko01110	-	-	-	-	-	-	-	-	-	-	-	-	-	-	-	-
pmf0027	449.11	287.06	449.108	C21H21O11+	[M]+	Cyanidin-3-O-galactoside*	矢车菊素-3-O-半乳糖苷*	Flavonoids	黄酮	Anthocyanidins	花青素	142506-26-1	3	630255	1.66516e+06	2.49699e+06	501694	466584	265880	428094	456732	1.597e+06	1.73352e+06	567270	514548	401011	350438	399367	449373	584886	430736	C08647	-	-	-	-	-	-	-	-	-	-	-	1.1987	0.156897	0.257524	-1.95722	down	-
Lmsn006046	665.39	503.34	666.398	C36H58O11	[M-H]-	2,3,19,23-Tetrahydroxyurs-12-en-28-oic acid-28-O-glucoside	2,3,19,23-四羟基熊果-12-烯-28-酸-28-O-葡萄糖苷	Terpenoids	萜类	Triterpene Saponin	三萜皂苷	-	2	871822	756588	1.01708e+06	5922.87	1455.26	2443.7	8419.64	39639.7	914019	968907	81405.6	1591.44	5873.07	4314.17	2047.35	13406.4	16286.3	19013.7	-	-	-	-	-	-	-	-	-	-	-	-	1.46228	0.00726327	0.00371267	-8.07333	down	1.13475
MWS1903	173.09	116.07	174.1	C7H14N2O3	[M-H]-	Glycyl-L-valine	甘氨酰-L-缬氨酸	Amino acids and derivatives	氨基酸及其衍生物	Amino acids and derivatives	氨基酸及其衍生物	1963-21-9	3	1600.94	537.877	942.976	1493.92	1600.94	1088.27	9	9	9	1063	1962.52	1552.53	2134.82	5449.05	874.62	2147.26	1552.53	2134.22	-	-	1.20885	0.17555	313.278	8.2913	up	1.79092	0.0281415	169.558	7.40563	up	-	-	-	-	-	-
pmp000236	565.16	367.1	564.148	C26H28O14	[M+H]+	Isovitexin-8-O-xyloside	异牡荆素-8-O-木糖苷	Flavonoids	黄酮	Flavones	黄酮	-	3	11059.8	43296.2	35559.2	3406.45	12480.1	22213.9	19698.2	14553.1	42664.5	70819.1	10156.2	11290.1	254287	248995	263398	67024.3	95160	79263.3	-	-	1.19064	0.000202315	9.96778	3.31727	up	-	-	-	-	-	-	-	-	-	-	-
mws0913	447.09	285.04	448.101	C21H20O11	[M-H]-	Kaempferol-3-O-galactoside (Trifolin)	山柰酚-3-O-半乳糖苷(三叶豆苷)	Flavonoids	黄酮	Flavonols	黄酮醇	23627-87-4	2	128731	108627	160012	191301	187735	182218	61973.4	75569.3	117114	219360	143938	91617.5	884365	959472	942285	221704	313113	254220	C12626	ko00944,ko01110	1.21652	1.63334e-05	10.9407	3.45163	up	-	-	-	-	-	-	-	-	-	-	-
MWS2426	332.13	203.08	333.132	C16H19N3O5	[M-H]-	Tryptophan glutamic acid	色氨酰谷氨酸	Amino acids and derivatives	氨基酸及其衍生物	Amino acids and derivatives	氨基酸及其衍生物	36099-95-3	3	2138.87	6941.8	4120.01	17555.2	6651.23	16594.2	1893.81	9035.11	8434.73	16846.6	9217.57	7039.25	2358.56	6505.93	6191.16	5915.17	5970.14	7964.25	-	-	-	-	-	-	-	-	-	-	-	-	1.16075	0.103842	3.0908	1.62798	up	1.28884
MWSmce338	146.08	70.06	145.074	C6H11NO3	[M+H]+	N-Hydroxypipecolic acid	N-羟基-2-哌啶羧酸	Alkaloids	生物碱	Piperidine alkaloids	哌啶类生物碱	115819-92-6	2	399935	584992	872601	514475	576070	486121	354802	355494	430992	461628	454308	539253	1.04251e+06	1.07339e+06	1.03156e+06	683569	482212	559872	-	-	1.22135	0.000194736	2.75781	1.46352	up	-	-	-	-	-	-	-	-	-	-	-
mws1290	593.13	285.04	594.137	C30H26O13	[M-H]-	Kaempferol-3-O-(6''-p-Coumaroyl)glucoside (Tiliroside)	山柰酚-3-O-(6''-对香豆酰)葡萄糖苷 (银锻苷)	Flavonoids	黄酮	Flavonols	黄酮醇	20316-62-5	3	261922	740551	1.21331e+06	22277	17404.8	16635.7	25154.2	110256	1.05675e+06	2.6709e+06	533015	34489.5	22393.3	18179.6	15519.4	29854.6	23745.3	21274.6	C17140	-	-	-	-	-	-	-	-	-	-	-	1.43198	0.119936	0.0254165	-5.29809	down	-
Cmzn005970	433.11	271.06	434.121	C21H22O10	[M-H]-	Dunalianoside A	樟叶越桔苷 A	Phenolic acids	酚酸类	Phenolic acids	酚酸类	-	1	213021	346730	416349	767331	832562	669482	206898	241649	257883	321988	217526	193160	2.25992e+06	2.72752e+06	2.60496e+06	621855	876786	843362	-	-	1.22794	0.00338995	10.7476	3.42594	up	-	-	-	-	-	1.32632	0.00558091	2.32494	1.21719	up	-
mws0089	447.09	285.04	448.101	C21H20O11	[M-H]-	Kaempferol-7-O-glucoside	山柰酚-7-O-葡萄糖苷	Flavonoids	黄酮	Flavonols	黄酮醇	16290-07-6	2	102642	420461	638588	42551.4	40828.1	58073.3	46218.1	31368.1	471778	585108	65195	50208.2	28823.5	56874.4	32054.8	47235.7	33697.7	37205.5	-	-	-	-	-	-	-	-	-	-	-	-	1.27172	0.160275	0.121765	-3.03783	down	-
Lmrj002244	195.11	70.06	194.106	C10H14N2O2	[M+H]+	Cyclo(Pro-Pro)	环(脯氨酸-脯氨酸)	Amino acids and derivatives	氨基酸及其衍生物	Amino acids and derivatives	氨基酸及其衍生物	6708-06-1	3	108884	41736.3	28699.8	523074	486590	660036	30036.5	36559.1	43149.1	66408.8	41990.9	43356.8	14635.6	9711.18	10177.7	49393	70162.5	66863.1	-	-	1.18467	0.012227	0.314589	-1.66846	down	-	-	-	-	-	1.40143	0.00415568	9.3113	3.21898	up	-
mws1089	421.08	241.01	422.082	C12H23O14P	[M-H]-	Sucrose-6-phosphate	蔗糖-6-磷酸	Others	其它类	Saccharides	糖类	-	3	233340	79313.4	63036.4	114867	70587.9	87874.4	42487.4	68934.2	63489.2	95227.7	92707.8	46258.6	158881	148362	168389	73063.8	104020	98936.4	-	-	1.17725	0.000873881	2.71928	1.44323	up	-	-	-	-	-	-	-	-	-	-	-
pmb0037	166.12	121.06	165.115	C10H15NO	[M+H]+	Hordenine	大麦芽碱	Alkaloids	生物碱	Phenolamine	酚胺	539-15-1	2	610358	1.78837e+06	2.14253e+06	1.99515e+06	2.42602e+06	1.85573e+06	609238	593972	475924	1.71657e+06	2.01349e+06	2.16182e+06	1.36606e+06	1.87421e+06	1.83104e+06	4.26567e+06	3.6707e+06	2.95326e+06	C06199	ko00350,ko01100	1.19946	0.015313	3.02019	1.59464	up	1.76883	0.00485485	3.50888	1.81101	up	-	-	-	-	-	-
Hmmn002544	355.1	193.05	356.111	C16H20O9	[M-H]-	Ferulic acid-4-O-glucoside	阿魏酸-4-O-葡萄糖苷	Phenolic acids	酚酸类	Phenolic acids	酚酸类	117405-51-3	1	64448.1	205092	188959	12273.6	6754.09	17076.8	43958.4	45694	105063	121284	56016.9	47905.4	2.63962e+06	1.89781e+06	3.64804e+06	326661	345499	452666	-	-	1.21199	0.0342225	42.038	5.39362	up	-	-	-	-	-	1.38474	0.0861755	0.078745	-3.66667	down	1.09659
pme1439	165.05	119.05	164.047	C9H8O3	[M+H]+	p-Coumaric acid	对香豆酸	Phenolic acids	酚酸类	Phenolic acids	酚酸类	501-98-4	2	93697.5	198288	267849	137891	137479	128937	112107	135991	219774	704574	252818	299364	207815	243987	194391	144508	188929	135893	C00811	ko00130,ko00350,ko00940,ko00950,ko01100,ko01110	-	-	-	-	-	1.37757	0.203858	2.6861	1.42552	up	-	-	-	-	-	1.15895
Hmbn002174	135.05	120.02	136.052	C8H8O2	[M-H]-	4-Hydroxyacetophenone	4-羟基苯乙酮	Phenolic acids	酚酸类	Phenolic acids	酚酸类	99-93-4	3	20964	12813.2	23261.9	9264.26	14294.5	12299.6	25075.1	17150.9	38169.5	54611.9	22989.7	34460.4	10755.4	12197.8	7004.51	15518.7	18451	12705.9	C10700	ko01100	1.05665	0.103306	0.372629	-1.42419	down	-	-	-	-	-	-	-	-	-	-	-
pmb0296	357.3	265.25	356.293	C21H40O4	[M+H]+	1-Oleoyl-Sn-Glycerol	单酰甘油酯(18:1)	Lipids	脂质	Glycerol ester	甘油酯	129784-87-8	3	51820.3	44049	45448.7	51536.1	38179.8	45203.5	59354.1	47790.2	48470.1	83725.2	51856.6	63738.9	96545.1	83045.4	107390	63246	43386.3	53728.4	-	-	-	-	-	-	-	-	-	-	-	-	-	-	-	-	-	-
pma0253	477.14	315.09	476.132	C23H24O11	[M+H]+	O-MethylChrysoeriol-5-O-glucoside	甲基金圣草黄素-5-O-葡萄糖苷	Flavonoids	黄酮	Flavones	黄酮	-	3	161244	100122	107786	107619	114479	114904	60373.7	74040.3	74646.5	73161.5	43486.3	34944.7	14488.3	17127.3	13230.4	97328	123456	85961.4	-	-	1.22067	0.00496807	0.214512	-2.22087	down	-	-	-	-	-	-	-	-	-	-	1.56753
pmb0864	426.26	285.24	425.254	C19H40NO7P	[M+H]+	LysoPE 14:0*	溶血磷脂酰乙醇胺 14:0*	Lipids	脂质	LPE	溶血磷脂酰乙醇胺	-	3	31195.5	26609.1	45878.3	19062.5	25159	16349.9	26200.9	16745.5	32030	102188	76184.1	36345.3	41672.3	35784.5	39288.6	29452	21760.4	31711.6	-	-	-	-	-	-	-	1.44864	0.128989	2.86381	1.51793	up	-	-	-	-	-	1.2226
mws0036	609.18	301.09	610.19	C28H34O15	[M-H]-	Hesperetin-7-O-rutinoside (Hesperidin)*	橙皮素-7-O-芸香糖苷 (橙皮苷)*	Flavonoids	黄酮	Flavanones	二氢黄酮	520-26-3	3	1.21931e+06	7.59552e+06	1.22674e+07	14537.5	34489.9	13078.8	26905.8	971348	1.15745e+07	2.83001e+07	9.32765e+06	40944.3	268717	278709	291376	74849	95355.8	66290.5	C09755	-	-	-	-	-	-	-	-	-	-	-	1.42516	0.160127	0.00294591	-8.40707	down	-
pmp000527	356.19	279.1	356.186	C21H26NO4+	[M]+	Menisperine	蝙蝠葛任碱	Alkaloids	生物碱	Aporphine alkaloids	阿朴啡型生物碱	25342-82-9	2	429137	111025	101246	343612	308973	355681	450359	495241	527618	384251	394459	326646	81814.3	97864	92894.3	247647	234330	330433	-	-	1.22673	0.00220257	0.185019	-2.43426	down	-	-	-	-	-	-	-	-	-	-	-
Jmzn003343	521.2	329.14	522.21	C26H34O11	[M-H]-	Saikolignanoside A	柴胡木脂素苷 A	Lignans and Coumarins	木脂素和香豆素	Lignans	木脂素	-	2	470271	194212	236229	491848	532925	393736	175014	207893	290423	388218	270291	301752	258651	313121	292082	227249	329927	258782	-	-	-	-	-	-	-	-	-	-	-	-	-	-	-	-	-	-
Hmmp008597	271.1	147.03	270.089	C16H14O4	[M+H]+	4,4'-Dihydroxy-2'-methoxychalcone (3-Deoxysappanchalcone)	4,4'-二羟基-2'-甲氧基查耳酮 (3-去氧苏木查耳酮)	Flavonoids	黄酮	Chalcones	查耳酮	112408-67-0	3	56391.9	234906	438902	11777.2	11865.3	13375.7	8671.7	48637.1	460750	1.44665e+06	437062	7023.68	14468.9	10098.2	16027.3	9994.81	11409.7	14575.1	C15531	-	-	-	-	-	-	-	-	-	-	-	1.35185	0.171662	0.050696	-4.30198	down	-
Zmgp002252	363.18	327.15	362.173	C20H26O6	[M+H]+	7-(4-Hydroxy-3-methoxyphenyl)-1-(3,4-dihydroxyphenyl)-hepane-3,5-diol	7-(4-羟基-3-甲氧基苯基)-1-(3,4-二羟基苯基)-戊基-3,5-二醇	Others	其它类	Others	其它	-	2	40581.1	43900.8	42391.6	27852.6	41045.1	34470	44089.1	50094.3	64635.1	51317.4	46364.7	59429	75084.6	77541.2	70662.4	40176.1	50215.7	34144.8	-	-	-	-	-	-	-	-	-	-	-	-	-	-	-	-	-	-
Cmsn001914	525.2	179.07	526.205	C25H34O12	[M-H]-	7R,8S-erythro-3',4,9,9'-tetrahydroxy-3-methoxy-8-O-4'-neolignan-7-O-glucopyr-anoside,	7R,8S-赤式-3',4,9,9'-四羟基-3-甲氧基-8-O-4'-新木脂素-7-O-葡萄糖苷	Lignans and Coumarins	木脂素和香豆素	Lignans	木脂素	-	2	452388	635950	681748	584697	818428	719667	500080	489916	573440	342867	365135	388787	217389	235627	190670	359422	525702	408746	-	-	1.21189	0.00208474	0.411712	-1.28029	down	-	-	-	-	-	-	-	-	-	-	-
Lmpn006208	461.11	315.05	462.116	C22H22O11	[M-H]-	8-Methoxykaempferol-7-O-rhamnoside	8-甲氧基山柰酚-7-O-鼠李糖苷	Flavonoids	黄酮	Flavonols	黄酮醇	-	3	1.10058e+06	2.57009e+06	3.89115e+06	9	9	9	4465.5	62458.8	1.80676e+06	2.88925e+06	184560	1836.46	2497.18	3690.79	3949.93	24573.7	34150.5	36397.3	-	-	-	-	-	-	-	-	-	-	-	-	1.47469	0.0888256	3.57057e-06	-18.0954	down	1.08937
MWSHY0195	463.12	301.08	462.116	C22H22O11	[M+H]+	Hispidulin-7-O-glucoside(Homoplantaginin)	高车前素-7-O-葡萄糖苷; 高车前苷	Flavonoids	黄酮	Flavones	黄酮	17680-84-1	3	216340	150060	228187	269953	300874	286376	32210	61249.2	221619	492880	117691	47618.1	30676	112518	79325.3	118426	160962	113879	C17762	-	-	-	-	-	-	-	-	-	-	-	-	-	-	-	-	-
ML10197929	130.09	88.04	131.07	C4H9N3O2	[M-H]-	Creatine	肌酸	Organic acids	有机酸	Organic acids	有机酸	57-00-1	3	18778	35495.9	16229.6	37646.5	35320.7	13967	47361	47760.5	62229.6	40369.5	16407.5	12736.6	43786.6	13219.3	25738.1	30930.7	22791.9	34030.2	C00300	ko00260,ko00330,ko01100	-	-	-	-	-	1.43267	0.056677	0.441773	-1.17862	down	-	-	-	-	-	-
pmp000238	581.15	383.07	580.143	C26H28O15	[M+H]+	Luteolin-6-C-arabinoside-7-O-glucoside	木犀草素-6-C-阿拉伯糖苷-7-O-葡萄糖苷	Flavonoids	黄酮	Flavones	黄酮	-	3	833.791	5050.52	17025.6	9	9	9	6403.6	966.538	6592.11	22043.2	27633.1	9	485879	474560	567819	106129	99726.1	71530	-	-	1.19452	0.00326954	109.456	6.77421	up	-	-	-	-	-	1.42606	0.256399	0.00117853	-9.72879	down	-
MWStz241	360.25	342.25	359.246	C22H33NO3	[M+H]+	12-Epinapelline	12-表欧乌头碱	Alkaloids	生物碱	Terpenoid alkaloids	萜类生物碱	110064-71-6	3	29740.4	171211	95711.8	215741	160763	164582	204310	250520	233874	143679	169855	157194	128449	78908.7	131758	115340	168920	165089	-	-	1.10934	0.0068143	0.492397	-1.02211	down	-	-	-	-	-	-	-	-	-	-	-
pme0519	341.11	119.03	342.116	C12H22O11	[M-H]-	D-Sucrose	D-蔗糖	Others	其它类	Saccharides	糖类	57-50-1	1	4.36446e+06	1.2344e+06	1.54033e+06	604067	600037	611724	2.19777e+06	1.80123e+06	2.54786e+06	1.93312e+06	1.54153e+06	1.15954e+06	1.87781e+06	2.50791e+06	3.32557e+06	1.31378e+06	1.91961e+06	1.46891e+06	C00089	ko00052,ko00500,ko01100,ko01110,ko02010	-	-	-	-	-	-	-	-	-	-	1.24619	0.216853	0.254347	-1.97513	down	-
Hmpn005101	451.12	289.07	452.132	C21H24O11	[M-H]-	Sieboldin	3-羟基根皮苷	Flavonoids	黄酮	Chalcones	查耳酮	18777-73-6	3	178999	125216	125464	119687	120688	145525	38982.9	38381.9	49920.6	63282.7	54746.6	50687	7738.04	7308.32	6020.26	50457.5	70950.5	75415.5	-	-	1.22133	0.00996415	0.165507	-2.59504	down	-	-	-	-	-	-	-	-	-	-	1.72149
MWSslk053	463.09	287.07	462.08	C21H18O12	[M+H]+	Scutellarein-7-O-glucuronide (Scutellarin)	野黄芩素-7-O-葡萄糖醛酸苷 (野黄芩苷)	Flavonoids	黄酮	Flavones	黄酮	27740-01-8	3	224637	1.39481e+06	3.88748e+06	13886.2	22397.8	18477.7	19812	413726	1.72875e+06	7.32406e+06	2.92864e+06	30305.1	12955.7	9970.35	5790.76	37448.1	24686.3	30375.5	-	-	-	-	-	-	-	-	-	-	-	-	1.37241	0.234478	0.00994415	-6.65194	down	-
pmp000413	433.11	283.06	432.106	C21H20O10	[M+H]+	Genistein-8-C-glucoside	染料木素-8-C-葡萄糖苷	Flavonoids	黄酮	Isoflavones	异黄酮	66026-80-0	3	22711.9	224372	277166	24964.3	17245.6	20134.3	64958.5	67994.7	278351	447611	189033	96510.9	1.78564e+07	1.49506e+07	1.87262e+07	4.02493e+06	2.67337e+06	3.17249e+06	C10420	-	1.20982	0.00433596	125.292	6.96915	up	-	-	-	-	-	1.07203	0.18534	0.118921	-3.07193	down	-
Hmtn001358	310.09	148.04	311.101	C14H17NO7	[M-H]-	2-(D-Glucosyloxy)-4-hydroxybenzeneacetonitrile	2-(D-葡萄糖基氧基)-4-羟基苯乙腈	Alkaloids	生物碱	Phenolamine	酚胺	-	3	57963.2	27048.8	15030.5	34984.3	32609.5	28099.4	24261.4	16774.1	26590.9	26799.7	22293.3	25175.7	11534.6	6138.23	7284.68	25918.8	34590.1	23504.5	-	-	1.11674	0.0227385	0.369051	-1.43811	down	-	-	-	-	-	-	-	-	-	-	-
Zmjn012003	471.34	471.34	472.355	C30H48O4	[M-H]-	Gypensapogenin F	绞股蓝皂苷元 F	Terpenoids	萜类	Triterpene	三萜	-	1	2.42176e+06	2.7456e+06	4.56984e+06	9	9	9	21341.9	146220	2.73603e+06	4.44552e+06	648297	23173.1	16100.6	15820.1	6860.53	54057.5	37705.2	38754.2	-	-	-	-	-	-	-	-	-	-	-	-	1.47689	0.0399129	2.77287e-06	-18.4602	down	-
Cmdn000784	167.02	124.01	168.028	C5H4N4O3	[M-H]-	Uric acid	尿酸	Nucleotides and derivatives	核苷酸及其衍生物	Nucleotides and derivatives	核苷酸及其衍生物	69-93-2	3	17474.7	13563.9	9726.07	12823.3	16793.1	15391.9	49423.8	32189.6	44975.4	16199.3	14790.8	12101.3	7225.35	12113.8	10235.9	14978.4	20358.3	13909.2	-	-	1.18535	0.0186618	0.233631	-2.09769	down	1.7256	0.0275713	0.340404	-1.55468	down	-	-	-	-	-	-
pme0085	359.08	161.02	360.084	C18H16O8	[M-H]-	Rosmarinic acid	迷迭香酸	Phenolic acids	酚酸类	Phenolic acids	酚酸类	537-15-5	1	603207	4.5653e+06	8.77694e+06	9417.78	24505.9	7655.8	7825.93	1.0034e+06	5.83609e+06	1.88369e+07	6.2304e+06	13336.8	18101.3	23334.6	20321.1	18849.2	26252.1	18145.9	C01850	ko00350,ko01100	-	-	-	-	-	-	-	-	-	-	1.40829	0.188507	0.00298158	-8.38971	down	-
pmb0676	801.22	207.1	800.216	C38H40O19	[M+H]+	Chrysoeriol-8-C-glucoside-7-O-(6''-feruloyl)glucoside	金圣草黄素-8-C-葡萄糖苷-7-O-(6''-阿魏酰)葡萄糖苷	Flavonoids	黄酮	Flavones	黄酮	-	2	15794	371037	426078	10598.6	5978.28	7639.02	324798	278935	299468	226363	243179	217008	2.27841e+07	2.18432e+07	2.32131e+07	3.66762e+06	5.53747e+06	5.39278e+06	-	-	1.23096	0.000324212	75.1112	6.23096	up	-	-	-	-	-	1.174	0.177537	0.0297892	-5.06907	down	-
Lmhn002926	279.05	163.04	280.058	C13H12O7	[M-H]-	p-Coumaroylmalic acid	对香豆酰苹果酸	Phenolic acids	酚酸类	Phenolic acids	酚酸类	-	3	780431	38421.3	57354.2	13029.6	19455.3	30073.8	21753.8	22879	51927.6	55812.2	17994.5	16821.8	30418	34960.8	26170.6	65268	42820.1	62095.8	-	-	-	-	-	-	-	-	-	-	-	-	1.01067	0.382427	0.0713972	-3.80799	down	1.07189
Lmjp002461	611.16	303.05	610.153	C27H30O16	[M+H]+	Quercetin-3-O-neohesperidoside*	槲皮素-3-O-新橘皮糖苷*	Flavonoids	黄酮	Flavonols	黄酮醇	117611-67-3	3	40973.7	48284.3	42546.5	10005	54476.9	20807.8	51512.8	18456.4	26676.1	9	9	9	862.911	1493.15	20124.3	22196.3	19854.1	29665	-	-	-	-	-	-	-	1.78945	0.0834452	0.000279372	-11.8055	down	-	-	-	-	-	1.79274
MWSmce686	197.05	135.04	198.053	C9H10O5	[M-H]-	Danshensu	丹参素	Phenolic acids	酚酸类	Phenolic acids	酚酸类	76822-21-4	1	7.52609e+06	1.24485e+07	2.75617e+06	1.41493e+07	1.50923e+07	1.734e+07	9.09337e+06	1.01251e+07	1.03892e+07	1.19517e+07	1.07452e+07	1.14618e+07	1.45484e+06	700589	549845	6.76137e+06	9.4291e+06	1.04519e+07	-	-	1.19874	0.000105578	0.0913707	-3.45212	down	-	-	-	-	-	1.08135	0.0923875	2.04927	1.03511	up	-
MWSHY0064	625.17	317.07	624.169	C28H32O16	[M+H]+	Isorhamnetin-3-O-neohesperidoside*	异鼠李素-3-O-新橙皮糖苷*	Flavonoids	黄酮	Flavonols	黄酮醇	55033-90-4	3	161846	177210	299033	9	861.643	26776.6	10958.9	50425.6	308235	784245	218762	20414.9	1432.74	7160.97	1986.35	17295.3	13504.3	11284.1	-	-	-	-	-	-	-	-	-	-	-	-	1.16359	0.0380384	0.0433283	-4.52855	down	-
Zblp004717	625.17	317.07	624.169	C28H32O16	[M+H]+	3'-methoxyquercetin-3-O-L-rhamnosyl(1→2)-glucopyranoside	3'-甲氧基-槲皮素-3-O-α-L-鼠李糖基(1→2)-β-D-葡萄糖吡喃苷	Flavonoids	黄酮	Flavonols	黄酮醇	-	3	161846	177210	299033	9	861.643	26776.6	10958.9	50425.6	308235	784245	218762	20414.9	1432.74	7160.97	1986.35	17295.3	13504.3	11284.1	-	-	-	-	-	-	-	-	-	-	-	-	1.16359	0.0380384	0.0433283	-4.52855	down	-
mws0047	579.17	271.06	578.164	C27H30O14	[M+H]+	Apigenin-7-O-neohesperidoside (Rhoifolin)	芹菜素-7-O-新橙皮糖苷 (野漆树苷)	Flavonoids	黄酮	Flavones	黄酮	17306-46-6	2	5933.79	16599.1	14607.6	9	9	9	27115.2	17833.9	26645.4	9	17495.4	20421.5	165140	160921	152247	60079.7	40187.7	44465.6	C12627	ko00944	1.21925	1.50771e-05	6.68079	2.74002	up	-	-	-	-	-	1.46946	0.0634478	0.000726969	-10.4258	down	-
Wmmn002441	183.03	124.02	184.11	C10H16O3	[M-H]-	(E)-Linalool-1-oic acid	(E)-芳樟醇-1-酸	Lipids	脂质	Free fatty acids	游离脂肪酸	-	3	730724	925131	1.39115e+06	13159	25475.5	14989.9	23402	28903.1	572670	971524	65967.6	11738.7	6881.56	14292.7	15452.4	17222.8	24696.4	26613.5	-	-	-	-	-	-	-	-	-	-	-	-	1.46588	0.0364251	0.017599	-5.82836	down	1.25255
Zmwp006094	249.15	185.13	248.141	C15H20O3	[M+H]+	Hyroxyisogermafurenolide	羟基异吉马呋内酯	Others	其它类	Lactones	内酯类化合物	-	2	98974.3	50413.2	63094.1	35149.1	23902.7	33276.9	26534.4	28150.1	61540.2	76512.6	31526.7	21390.8	24325.6	20239.6	16357.1	33009.3	23475.6	36591.5	-	-	-	-	-	-	-	-	-	-	-	-	1.28919	0.103243	0.434526	-1.20249	down	-
mws0027	197.05	123.01	198.053	C9H10O5	[M-H]-	Syringic acid	丁香酸	Phenolic acids	酚酸类	Phenolic acids	酚酸类	530-57-4	3	42094	104679	30070.3	57699	67650.2	61690.4	34853.8	64984	98817.6	202478	79532.3	207781	4158.8	5498.87	32004.6	55888.3	52344.2	35870.3	C10833	-	-	-	-	-	-	1.27682	0.132442	2.46553	1.3019	up	-	-	-	-	-	1.29327
mws0064	287.06	135.05	288.063	C15H12O6	[M-H]-	Eriodictyol (5,7,3',4'-Tetrahydroxyflavanone)	圣草酚	Flavonoids	黄酮	Flavanones	二氢黄酮	552-58-9	3	19562	128328	201356	2710.93	2128.39	2417.31	1080.58	10285.6	231105	491690	116771	1252.86	6888.99	4315.5	5131.42	4707.34	3780.94	3004.48	C05631	ko00941,ko01100,ko01110	-	-	-	-	-	-	-	-	-	-	1.36994	0.163559	0.020778	-5.5888	down	-
MWStz152	206.08	118.07	205.074	C11H11NO3	[M+H]+	2-(Acetylamino)-3-phenyl-2-propenoic acid	α-乙酰氨基肉桂酸	Alkaloids	生物碱	Alkaloids	生物碱	5469-45-4	2	93887.8	115194	129214	77577.9	45965.5	53902.4	65972.4	74437.3	83913.6	52080.1	64205.9	78990.3	38361.7	41999.6	79715.8	114244	110007	73303.2	-	-	-	-	-	-	-	-	-	-	-	-	-	-	-	-	-	-
Lhmp122013	549.16	387.11	548.153	C26H28O13	[M+H]+	2-(hydroxymethyl)-5-methoxy-3-(3-methoxy-4-((3,4,5-trihydroxy-6-(hydroxymethyl)tetrahydro-2H-pyran-2-yl)oxy)phenyl)-2,3-dihydro-9H-[1,4]dioxino[2,3-h]chromen-9-one	臭矢菜素 A 葡萄糖苷	Lignans and Coumarins	木脂素和香豆素	Coumarins	香豆素	-	2	143846	68473.6	102666	138380	170136	181053	109851	125236	116251	131991	102591	71821.9	24716.4	24509.5	24384.1	105367	96145.9	65880.6	-	-	1.23	0.00230569	0.209514	-2.25488	down	-	-	-	-	-	-	-	-	-	-	-
Lmjp003655	463.12	301.08	462.116	C22H22O11	[M+H]+	6-C-MethylKaempferol-3-glucoside	6-甲基山柰酚-3-O-葡萄糖苷	Flavonoids	黄酮	Flavones	黄酮	-	3	210071	141008	237579	286062	262581	299893	63858.7	88268.9	218781	487326	161146	41519.6	121981	113202	112751	91943.2	150119	130276	-	-	-	-	-	-	-	-	-	-	-	-	-	-	-	-	-	-
Zmjp004455	399.17	237.11	398.158	C19H26O9	[M+H]+	Trollioside	金莲花苷	Phenolic acids	酚酸类	Phenolic acids	酚酸类	-	3	739790	125319	134499	530284	498066	466308	108003	74262.3	85846.4	139711	106671	97151.3	43482.1	52553.7	78965.9	206320	194578	296699	-	-	-	-	-	-	-	-	-	-	-	-	-	-	-	-	-	-
Hmwp003749	512.32	480.29	511.315	C27H45NO8	[M+H]+	8-O-Ethylaconine	8-O-乙基乌头原碱	Alkaloids	生物碱	Terpenoid alkaloids	萜类生物碱	-	3	198034	54539.2	32787.5	177989	181085	173881	106247	203471	210888	215221	180688	142571	6834.5	2596.11	1525.98	87892.8	59560.1	97549.8	-	-	1.19696	0.0369267	0.0210458	-5.57032	down	-	-	-	-	-	-	-	-	-	-	-
pmb0302	126.03	96.97	125.024	C2H8NO3P	[M+H]+	2-Aminoethylphosphonate	2-氨基乙基磷酸酯	Others	其它类	Others	其它	2041-14-7	3	302775	154623	186368	220004	284463	288970	65960.9	63506.1	61866.2	73935	46578.5	56629	33485.9	32793.1	29445.3	93490.5	146454	150352	C03557	ko00440,ko01100,ko02010	-	-	-	-	-	-	-	-	-	-	-	-	-	-	-	1.67042
Lmtp002942	535.14	499.12	534.137	C25H26O13	[M+H]+	Apigenin-6,8-di-C-arabinoside*	芹菜素-6,8-二-C-阿拉伯糖苷*	Flavonoids	黄酮	Flavones	黄酮	-	3	9	9	9	57154.3	36233	11962.9	20294.2	31094.7	77081.7	100146	52381.2	81433.6	4.21247e+06	3.85288e+06	3.77601e+06	1.05659e+06	725493	687839	-	-	1.21396	0.00100558	92.1718	6.52625	up	-	-	-	-	-	1.46769	0.114962	3901.86	11.9299	up	1.7896
Zmcp003891	803.19	287.06	802.196	C37H38O20	[M+H]+	kaempferol-3-methoxycaffeoyldiglucoside	山柰酚-3-甲氧基咖啡酰双葡萄糖苷	Flavonoids	黄酮	Flavonols	黄酮醇	-	2	9311.79	15028.4	14319.4	7278.24	11820	12532.9	19387.1	14228.4	3473.79	7095.87	8323.42	11226.8	3524.09	4217	4827.22	5301.51	6241.96	8518.77	-	-	-	-	-	-	-	-	-	-	-	-	-	-	-	-	-	-
pmp000589	551.1	303.05	550.096	C24H22O15	[M+H]+	Quercetin-7-O-(6''-malonyl)glucoside	槲皮素-7-O-(6''-丙二酰)葡萄糖苷	Flavonoids	黄酮	Flavonols	黄酮醇	-	3	238813	406312	516987	25140.3	12145.4	29790.4	43854.5	58671.5	310434	714195	113081	25626.6	149625	159350	138713	79547.3	105053	63934.1	-	-	-	-	-	-	-	-	-	-	-	-	1.43646	0.0451956	0.0577192	-4.11481	down	-
Lmdp004574	803.2	339.11	802.196	C37H38O20	[M+H]+	Quercetin-3-O-(2'''-O-feruloyl)sophoroside	槲皮素-3-O-(2'''-O-阿魏酰)槐糖苷	Flavonoids	黄酮	Flavonols	黄酮醇	-	3	2656.72	3403.31	7145.63	9	9	9	3625.77	8049.02	1225.76	1193.2	6058.63	4277.08	2678.64	3332.91	2169.08	3831.13	4540.49	6219.35	-	-	-	-	-	-	-	-	-	-	-	-	1.47348	0.0870794	0.00204458	-8.93398	down	-
pmf0248	403.36	373.31	402.35	C27H46O2	[M+H]+	Delta-Tocopherol	δ-生育酚	Others	其它类	Vitamin	维生素	119-13-1	3	14570.1	112817	178056	9	9	9	676.712	14378.2	185607	403175	129534	13600.4	2044.3	1615.52	1173.73	2497.08	3967.18	2786.15	C14151	ko00130,ko01100,ko01110,ko01240	-	-	-	-	-	-	-	-	-	-	1.45634	0.165403	8.8396e-05	-13.4657	down	-
Lmsp004166	611.16	303.05	610.153	C27H30O16	[M+H]+	Quercetin-3-O-glucoside-7-O-rhamnoside*	槲皮素-3-O-葡萄糖苷-7-O-鼠李糖苷*	Flavonoids	黄酮	Flavonols	黄酮醇	-	3	15664	62860.9	39521.3	58807.5	46501.5	34337.8	38270.8	13236.1	58651.9	38857	19793	8554.33	704.301	2373.6	8176.2	15038.2	24291.3	24409.6	-	-	1.02786	0.124862	0.102163	-3.29106	down	-	-	-	-	-	-	-	-	-	-	-
pme0428	237.08	103.02	238.084	C12H14O5	[M-H]-	3,4,5-Trimethoxycinnamic acid	3,4,5-三甲氧基肉桂酸	Phenolic acids	酚酸类	Phenolic acids	酚酸类	90-50-6	3	52670.1	35965.3	37258.2	40260.3	43531.8	52559.4	67410.1	74615.6	73304.5	57624.5	38272.8	43926.4	26992.1	23663.4	22487.6	34710	42721.9	57118.3	-	-	1.22364	0.000196553	0.339678	-1.55776	down	-	-	-	-	-	-	-	-	-	-	-
Lmcp007750	231.14	185.13	230.131	C15H18O2	[M+H]+	Furanodienone	呋喃二烯酮	Terpenoids	萜类	Sesquiterpenoids	倍半萜	24268-41-5	2	211827	996563	1.80178e+06	15102.9	16932.7	17620.5	7970	156722	1.6526e+06	5.00949e+06	1.3267e+06	11244.7	12681.7	7604.51	13604.7	25992.2	20675.4	34732.3	-	-	-	-	-	-	-	-	-	-	-	-	1.40364	0.164535	0.0164961	-5.92173	down	-
Lmtp002822	535.14	499.12	534.137	C25H26O13	[M+H]+	Apigenin-6-C-arabinoside-8-C-xyloside*	芹菜素-6-C-阿拉伯糖苷-8-C-木糖苷*	Flavonoids	黄酮	Flavones	黄酮	-	3	30179.3	21456	38547.5	52908.2	39542.3	46725.2	9	9	9	64844.2	52853.9	71795.7	4.26899e+06	3.95832e+06	3.93431e+06	1.17749e+06	771990	759007	-	-	1.23111	0.000706152	450430	18.7809	up	1.7913	0.00758576	7018.29	12.7769	up	-	-	-	-	-	1.62819
pmb0168	700.49	184.07	699.484	C38H70NO8P	[M+H]+	PC(16:1/14:1)	磷脂酰胆碱(16:1/14:1)	Lipids	脂质	PC	磷脂酰胆碱	-	3	111890	129629	113695	162451	166461	158915	83839.5	96502.1	111708	92333.5	89798.5	88156.6	370743	400205	396892	303319	174633	249964	-	-	1.2218	2.23027e-05	3.99877	1.99956	up	-	-	-	-	-	-	-	-	-	-	-
pmp000240	609.14	489.1	608.138	C27H28O16	[M+H]+	Apigenin-6-C-(2''-glucuronyl)glucoside	芹菜素-6-C-(2''-葡萄糖醛酸基)葡萄糖苷	Flavonoids	黄酮	Flavones	黄酮	-	3	7033	14437.1	2518.1	9609.28	8322.97	834.944	8866.03	4351.67	10287.2	10671.8	4023.8	879.126	35009.9	49924.2	24745.6	6607.65	9927.69	6245.61	-	-	1.1341	0.0519798	4.66625	2.22226	up	-	-	-	-	-	-	-	-	-	-	-
Lmmp003306	567.13	303.05	566.127	C25H26O15	[M+H]+	Quercetin-3-O-xylosyl(1→2)arabinoside	槲皮素-3-O-木糖基(1→2)阿拉伯糖苷	Flavonoids	黄酮	Flavonols	黄酮醇	-	3	50596	128818	121178	54668.1	51122.3	62714.2	108692	106226	62306.2	100853	58169.4	63454.7	28427.4	42577.5	35328.3	46881.5	78899.1	57175.8	-	-	1.11873	0.0548234	0.383564	-1.38246	down	-	-	-	-	-	-	-	-	-	-	-
pmb0824	537.16	177.05	536.153	C25H28O13	[M+H]+	Syringic acid-4-O-(6''-feruloyl)glucoside	丁香酸-4-O-(6''-阿魏酰)葡萄糖苷	Phenolic acids	酚酸类	Phenolic acids	酚酸类	-	3	6000.65	18786.5	9531.03	10638.2	10702.3	10535.4	20915.6	16379.4	15349.6	15363.6	15914.6	5233.92	43526.3	36124.2	39309.6	16913.5	10190.8	17477	-	-	1.19051	0.00157296	2.25968	1.17612	up	-	-	-	-	-	-	-	-	-	-	-
pmb2653	649.22	145.05	650.227	C24H42O20	[M-H]-	DMelezitose O-rhamnoside	松三糖 O-鼠李糖苷	Others	其它类	Saccharides	糖类	-	3	121641	51656.2	57061.8	13331	13011.8	14396.9	12469.8	64460.3	66071.4	152592	264483	3815.31	59839.3	46385.7	53285.1	12384.4	17955.8	21849.3	-	-	-	-	-	-	-	-	-	-	-	-	1.40477	0.106601	0.176853	-2.49938	down	-
pma0702	558.28	207.07	557.274	C29H39N3O8	[M+H]+	N1,N8-Bis(sinapoyl)spermidine	N1,N8-双(芥子酰)亚精胺	Alkaloids	生物碱	Phenolamine	酚胺	-	3	764590	117293	256180	398330	411821	527985	121068	183546	127789	232047	243279	140977	153011	170560	137716	101721	181139	155325	C21170	-	-	-	-	-	-	-	-	-	-	-	-	-	-	-	-	-
Lmmp002463	625.18	317.07	624.169	C28H32O16	[M+H]+	Sexangularetin-3-O-glucoside-7-O-rhamnoside	3,5,7,4'-四羟基-8-甲氧基黄酮-3-O-葡萄糖苷-7-O-鼠李糖苷	Flavonoids	黄酮	Flavonols	黄酮醇	-	3	171568	157039	291310	1053.95	5370.88	27218.7	18000.4	24478.5	246701	835392	230193	15121	9	9	9	8467.49	10922.9	14798.1	-	-	1.20857	0.328347	9.33676e-05	-13.3867	down	-	-	-	-	-	1.3138	0.0401235	0.0542711	-4.20367	down	-
Lmhn005110	299.06	284.02	300.063	C16H12O6	[M-H]-	Aracarpene 1*	9-甲氧基-6H-[1]苯并呋喃[3,2-c]色烯-3,4,10-三醇*	Flavonoids	黄酮	Isoflavones	异黄酮	1261245-78-6	3	51369.7	279066	504279	9223.21	9371.04	8228.99	14839.9	50960	461686	1.17148e+06	291302	25710.9	5344.62	5391.89	7158.36	5237.2	9374.18	7599.03	-	-	-	-	-	-	-	-	-	-	-	-	1.35413	0.175612	0.0321346	-4.95973	down	-
MWS1926	132.1	86.1	131.095	C6H13NO2	[M+H]+	DL-Leucine	DL-亮氨酸	Amino acids and derivatives	氨基酸及其衍生物	Amino acids and derivatives	氨基酸及其衍生物	328-39-2	1	1.53596e+07	4.19228e+07	4.85313e+07	1.92925e+07	1.47645e+07	2.1263e+07	2.274e+07	2.27107e+07	2.16656e+07	2.15288e+07	1.84575e+07	1.93485e+07	4.02224e+07	4.03208e+07	3.90534e+07	3.47975e+07	3.29914e+07	1.95988e+07	-	-	-	-	-	-	-	-	-	-	-	-	-	-	-	-	-	-
Lmhp009773	515.32	261.22	514.314	C27H46O9	[M+H]+	1-α-Linolenoyl-glycerol-3-O-glucoside*	1-α-亚麻酸甘油酯-3-O-葡萄糖苷*	Lipids	脂质	Glycerol ester	甘油酯	-	3	7244.37	6305.55	3849.91	4745.89	3114.62	5637.86	4171.77	2451.2	3549.21	4431.16	3258.48	2507.66	7718.19	7903.33	7919.8	7923.43	7256.13	4410.63	-	-	1.15875	0.0114815	2.31428	1.21057	up	-	-	-	-	-	-	-	-	-	-	-
HJAP005	495.11	333.07	494.106	C22H22O13	[M+H]+	Laricitrin-3-O-glucoside	西伯利亚落叶松黄酮-3-O-葡萄糖苷	Flavonoids	黄酮	Flavonols	黄酮醇	39986-90-8	3	25251.5	203794	258456	17505	46429.5	14781.1	58828.7	91560.7	224107	617454	243840	67961.1	141828	128781	85381.1	52214.1	70555.5	39581.7	-	-	-	-	-	-	-	-	-	-	-	-	1.02188	0.190445	0.161467	-2.63069	down	-
Lmhn001650	269.03	137.02	270.038	C11H10O8	[M-H]-	4-Hydroxybenzoyltartaric acid	4-羟基苯甲酰酒石酸	Phenolic acids	酚酸类	Phenolic acids	酚酸类	-	3	115729	110294	254719	134300	115627	139653	110438	174231	154950	96406.8	158689	201891	81913.6	73157	43675.6	200844	194303	113175	-	-	1.06573	0.0306061	0.452088	-1.14533	down	-	-	-	-	-	-	-	-	-	-	-
pmp001064	567.24	369.12	566.236	C28H38O12	[M+H]+	6'-O-Sinapoyljasminoside B	6'-O-芥子酰茉莉花苷 B	Terpenoids	萜类	Monoterpenoids	倍萜	-	2	3.59456e+06	3.50316e+06	3.12165e+06	6.84857e+06	7.08902e+06	5.68627e+06	3.64347e+06	4.06327e+06	4.54726e+06	2.38816e+06	1.7327e+06	2.12928e+06	1.2545e+06	1.16645e+06	1.51e+06	4.23408e+06	2.40518e+06	3.02659e+06	-	-	1.21252	0.00388634	0.320789	-1.6403	down	-	-	-	-	-	-	-	-	-	-	-
pme3227	579.17	433.11	578.164	C27H30O14	[M+H]+	Vitexin-2''-O-rhamnoside	牡荆素-2''-O-鼠李糖苷	Flavonoids	黄酮	Flavones	黄酮	64820-99-1	3	13128.4	40390.3	48359.1	9	9	9	9	7006.35	23152.6	49444.9	21183.8	74169.1	239116	201898	191436	65917.7	59812.6	36296.1	C12628	ko00944	-	-	-	-	-	1.07809	0.114388	4.79972	2.26295	up	1.46948	0.0861451	0.000265023	-11.8816	down	-
pmp001252	284.13	147.04	283.121	C17H17NO3	[M+H]+	p-Coumaroyltyramine	对香豆酰酪胺	Alkaloids	生物碱	Phenolamine	酚胺	36417-86-4	3	6196.76	20558.9	29631.8	23302.6	13306.6	22379.5	25965.5	35844.3	50105.3	104157	52606.1	35075.3	2744.22	4526.73	1601.62	14484.9	15552.2	24010.7	-	-	1.18745	0.0374845	0.0792795	-3.65691	down	-	-	-	-	-	-	-	-	-	-	1.32365
Lmzn001894	461.07	285.04	462.08	C21H18O12	[M-H]-	Kaempferol-3-O-glucuronide	山柰酚-3-O-葡萄糖醛酸苷	Flavonoids	黄酮	Flavonols	黄酮醇	22688-78-4	3	67600.8	749953	1.76905e+06	4696.5	7364.96	3653.46	7823.25	198536	779336	3.59012e+06	1.42327e+06	15526.2	11312.9	4810.82	6413.86	8161.59	14275.9	9952.33	-	-	-	-	-	-	-	-	-	-	-	-	1.35432	0.225149	0.0060755	-7.36278	down	-
Lmgn003073	735.22	367.11	368.111	C17H20O9	[2M-H]-	5-O-Feruloylquinic acid	5-O-阿魏酰奎尼酸	Phenolic acids	酚酸类	Phenolic acids	酚酸类	-	3	8013.93	6825.6	18100.7	1863.15	3753.73	9903.98	18829.6	21875.9	26200	25043.2	15731.8	26563.3	17382.9	21209.1	18437.3	14566	10002.3	8391.34	-	-	-	-	-	-	-	-	-	-	-	-	-	-	-	-	-	1.3752
pmn001702	461.07	285.05	462.08	C21H18O12	[M-H]-	Tetahydroxyflavone-7-O-glucuronide	四羟基黄酮-7-O-葡萄糖醛酸苷	Flavonoids	黄酮	Flavones	黄酮	-	3	63861.9	829424	1.69795e+06	7845.38	5539.82	4033.68	5263.43	188703	813489	3.45078e+06	1.46241e+06	10149.6	5778.52	6568.77	2854.96	14441.4	8758.47	9177.16	-	-	-	-	-	-	-	-	-	-	-	-	1.34409	0.210767	0.00672223	-7.21684	down	-
Cmrn001591	375.13	169.09	376.137	C16H24O10	[M-H]-	Mussaenosidic acid	玉叶金花苷酸	Terpenoids	萜类	Monoterpenoids	倍萜	82451-22-7	2	9398.64	6228.7	5861.55	146232	131459	182030	33012.3	22423.7	31094.6	42616.8	37214.7	39119	4997.15	2677.58	4305.59	21476	25164.6	37297.2	-	-	1.20118	0.0137254	0.138452	-2.85254	down	-	-	-	-	-	1.4666	0.0100806	21.3934	4.4191	up	1.76603
Lmhp008744	677.37	261.22	676.367	C33H56O14	[M+H]+	1-α-Linolenoyl-glycerol-2,3-di-O-glucoside*	1-α-亚麻酸甘油酯-2,3-二-O-葡萄糖苷*	Lipids	脂质	Glycerol ester	甘油酯	-	3	8557.25	5640.71	2483.02	856.849	2309.85	2411.94	3346.12	2995.27	4791.81	5251.16	4085.35	3707.1	13995.6	9191.64	7823.18	6026.12	3437.73	6261.82	-	-	1.12579	0.0613829	2.7854	1.47789	up	-	-	-	-	-	1.06725	0.161529	0.334431	-1.58022	down	-
MWSHY0121	463.09	287.06	462.08	C21H18O12	[M+H]+	Luteolin-7-O-glucuronide	木犀草素-7-O-葡萄糖醛酸苷	Flavonoids	黄酮	Flavones	黄酮	29741-10-4	3	177246	1.46217e+06	4.63326e+06	32694.3	14662.9	26209.9	9354.38	391875	1.80047e+06	6.44816e+06	2.76807e+06	50624	4538.18	5092.02	2532.71	46542.4	34824.4	24856.5	C03515	ko00944	-	-	-	-	-	-	-	-	-	-	1.32183	0.25902	0.0117282	-6.41388	down	-
Lmyp004407	595.14	287.05	594.137	C30H26O13	[M+H]+	Kaempferol-3-O-(2''-p-Coumaroyl)galactoside	山柰酚-3-O-(2''-对香豆酰)半乳糖苷	Flavonoids	黄酮	Flavonols	黄酮醇	-	3	117587	307628	503469	3215.36	6116.9	3758.7	7749.59	38773.3	454029	1.31217e+06	344330	6776.82	4800.93	5161.9	7986.21	7998.7	7087.9	4174.03	-	-	-	-	-	-	-	-	-	-	-	-	1.44353	0.111394	0.0140962	-6.14855	down	-
MWSslk252	593.19	285.08	594.195	C28H34O14	[M-H]-	Didymin (Isosakuranetin-7-O-rutinoside)	香蜂草苷	Flavonoids	黄酮	Flavanones	二氢黄酮	14259-47-3	3	126932	499397	837317	2114.64	4587.62	3317.37	6799.55	84184.2	830757	1.94076e+06	489307	7270.76	7882.25	6370.21	7640.82	3426.71	6560.28	5024.6	-	-	-	-	-	-	-	-	-	-	-	-	1.43458	0.142039	0.00684566	-7.19059	down	-
Lmbp002309	371.1	209.05	370.126	C17H22O9	[M+H]+	Sinapaldehyde-4-O-Glucoside	芥子醛-4-O-葡萄糖苷	Phenolic acids	酚酸类	Phenolic acids	酚酸类	154461-65-1	3	3816.19	51979.4	54560.8	9	9	9	77378.1	71889.3	72220	80909.4	59141.3	80878.9	435895	364191	278002	62234.3	107349	67189.3	-	-	1.21334	0.0244681	4.8675	2.28318	up	-	-	-	-	-	1.44027	0.155647	0.000244662	-11.9969	down	-
HX1406	323.15	205.05	322.142	C17H22O6	[M+H]+	6-(2-hydroxy-3-methoxy-3-methylbutyl)-5,7-dimethoxycoumarin	6-(2-羟基-3-甲氧基-3-甲基丁基)-5,7-二甲氧基香豆素	Lignans and Coumarins	木脂素和香豆素	Coumarins	香豆素	-	2	14960.3	39639.2	42052	15662.3	10407.8	18307.7	25508.5	22809.5	28621.9	41042.1	22978.6	19687	37843.6	20988.3	21708.9	33234.7	50472	28053.1	-	-	-	-	-	-	-	-	-	-	-	-	1.01722	0.175127	0.459153	-1.12295	down	-
Hmjp003123	479.08	303.06	478.075	C21H18O13	[M+H]+	Quercetin-5-O-glucuronide	槲皮素-5-O-葡萄糖醛酸苷	Flavonoids	黄酮	Flavonols	黄酮醇	-	3	1.51467e+06	1.67315e+06	4.17975e+06	24437	19802.9	16230.1	16742.8	55625.6	2.17125e+06	2.72935e+06	269932	6096.97	10317	16895.8	5287.82	119569	74522.9	68577.9	-	-	-	-	-	-	-	-	-	-	-	-	1.46699	0.10599	0.0082076	-6.92882	down	1.08601
mws0093	179.07	146.04	180.079	C10H12O3	[M-H]-	Coniferyl alcohol	松柏醇	Phenolic acids	酚酸类	Phenolic acids	酚酸类	458-35-5	3	33098.7	31227.9	52170.4	12550.2	12856.6	12674.1	8699.96	12584.8	22367.2	47185.9	15556.8	15210.2	24932.3	20166	22467.8	24193.6	13362.7	15761.8	C00590	ko00940,ko00999,ko01100,ko01110	-	-	-	-	-	-	-	-	-	-	1.43078	0.0596901	0.326883	-1.61316	down	-
mws0601	110.02	66.03	111.032	C5H5NO2	[M-H]-	Pyrrole-2-carboxylic acid	吡咯-2-羧酸	Organic acids	有机酸	Organic acids	有机酸	634-97-9	3	769627	377754	291475	29428.3	36014.2	22893.3	49986.9	590682	854626	2.5548e+06	3.60127e+06	29686.2	13742.2	43252.9	38513.3	36806.1	26200.7	19354.7	C05942	ko00470	-	-	-	-	-	-	-	-	-	-	1.43315	0.092171	0.061393	-4.02578	down	-
MWS0813	128.04	82.03	129.043	C5H7NO3	[M-H]-	5-Oxoproline	5-氧化脯氨酸	Amino acids and derivatives	氨基酸及其衍生物	Amino acids and derivatives	氨基酸及其衍生物	149-87-1	1	32119.3	58725.8	89877.7	68021.2	37891.6	57894.3	101900	103650	123085	116605	123716	145096	142144	153223	137355	80646.7	81043.3	136528	C02237	ko00470,ko01100	-	-	-	-	-	-	-	-	-	-	-	-	-	-	-	1.45545
pmb0673	403.1	367.1	402.095	C20H18O9	[M+H]+	Apigenin-6-C-arabinoside*	芹菜素-6-C-阿拉伯糖苷*	Flavonoids	黄酮	Flavones	黄酮	-	3	225289	384674	281062	573787	738674	630392	403322	273210	409044	369546	347161	343515	226573	243774	200572	222808	375265	445068	-	-	-	-	-	-	-	-	-	-	-	-	1.36892	0.00647239	2.18047	1.12464	up	-
pme0088	285.04	151	286.048	C15H10O6	[M-H]-	Luteolin (5,7,3',4'-Tetrahydroxyflavone)	木犀草素	Flavonoids	黄酮	Flavones	黄酮	491-70-3	3	46890.4	265530	454380	5690.03	5942.1	2993.13	1804.39	22752.4	375004	1.03697e+06	185661	4754.89	28414	25578.9	24490	6126.61	4216.66	8275.48	C01514	ko00941,ko00944,ko01100,ko01110	-	-	-	-	-	-	-	-	-	-	1.37639	0.166954	0.0190731	-5.71232	down	-
Lmtp004044	597.14	303.04	596.138	C26H28O16	[M+H]+	Quercetin-3-O-apiosyl(1→2)galactoside	槲皮素-3-O-芹糖基(1→2)半乳糖苷	Flavonoids	黄酮	Flavonols	黄酮醇	-	3	85229.4	31060.4	74028.4	3781.7	2826.17	128677	13824.8	11890.9	32457.7	85900.9	5012.69	4183	19073	27725.6	20800.2	27997.3	19779.3	14244.1	-	-	-	-	-	-	-	-	-	-	-	-	-	-	-	-	-	1.11139
mws2118	435.13	167.04	436.137	C21H24O10	[M-H]-	Phloretin-2'-O-glucoside (Phlorizin)	根皮苷	Flavonoids	黄酮	Chalcones	查耳酮	60-81-1	2	51949.7	46158.6	83269.5	7541.66	5879.71	5577.35	5975.15	7141.88	52944.7	67205.8	9618.29	6565.25	31788.2	31415.4	51908.3	11516.8	17279.2	9046.85	C01604	ko00941,ko01110	-	-	-	-	-	-	-	-	-	-	1.46099	0.0421397	0.104747	-3.25502	down	1.20598
MWSmce446	469.17	307.12	468.163	C22H28O11	[M+H]+	Cimifugin-7-O-glucoside	升麻素-7-O-葡萄糖苷	Others	其它类	Chromone	色酮类	80681-45-4	2	53992.5	225279	270435	153884	108208	162064	162475	332354	131367	121336	105504	202184	46084	58746.5	17494.2	130156	72991.8	148772	-	-	1.0783	0.109928	0.195346	-2.3559	down	-	-	-	-	-	-	-	-	-	-	-
Lmhp003064	245.12	120.08	244.121	C14H16N2O2	[M+H]+	Cyclo(Pro-Phe)	环(脯氨酸-苯丙氨酸)	Amino acids and derivatives	氨基酸及其衍生物	Amino acids and derivatives	氨基酸及其衍生物	3705-26-8	3	15866.2	10783.9	20871.7	7409.95	4028.62	11009.9	4668.27	12076.2	13947.4	15067.9	11024.2	10129.2	4530.32	12763	6246.2	11605.4	13258	6479.37	C11847	-	-	-	-	-	-	-	-	-	-	-	1.13525	0.0857541	0.472382	-1.08198	down	-
Lmbn002739	163.04	119.05	164.047	C9H8O3	[M-H]-	3-Hydroxycinnamic Acid*	3-羟基肉桂酸*	Phenolic acids	酚酸类	Phenolic acids	酚酸类	14755-02-3	1	309559	248452	210890	184089	120752	159233	357872	524260	491825	500376	387116	412057	758108	590619	850266	288523	581868	551416	C12621	ko00360,ko01100	-	-	-	-	-	-	-	-	-	-	-	-	-	-	-	-
Zmhp003322	741.2	433.11	740.195	C36H36O17	[M+H]+	Isovitexin-2''-O-(6'''-p-coumaroyl)glucoside	异牡荆素-2''-O-(6'''-对香豆酰)葡萄糖苷	Flavonoids	黄酮	Flavones	黄酮	-	3	9	5403.18	2213.52	5981.5	4329.52	5458.42	3007.64	1013.79	5941.56	4688.13	8104.53	2955.65	29377.2	38318	40068.1	14972.1	9262.92	19091.5	-	-	1.14467	0.00416269	10.8164	3.43514	up	-	-	-	-	-	-	-	-	-	-	-
Lmhp007598	534.36	184.07	533.348	C27H52NO7P	[M+H]+	LysoPC 19:2(2n isomer)*	溶血磷脂酰胆碱 19:2(2n异构)*	Lipids	脂质	LPC	溶血磷脂酰胆碱	-	3	143319	37763.1	58298	61871.5	106846	87024.6	20058.1	41535	43650.5	47778.5	25058.2	40161.9	59441.6	56437.3	78817	46280.7	36894.5	70917.4	-	-	-	-	-	-	-	-	-	-	-	-	-	-	-	-	-	1.01892
pme0434	577.14	407.08	578.142	C30H26O12	[M-H]-	Procyanidin B2*	原花青素 B2*	Tannins	鞣质	Proanthocyanidins	原花青素	29106-49-8	3	267226	43590.3	52340.7	1728.56	9	2026.4	2809.7	3523.39	19194.9	30750.5	15344.1	9	17295.5	20660.4	6143.63	26845	23391.1	12943.1	C17639	-	-	-	-	-	-	-	-	-	-	-	1.23061	0.243047	0.0103645	-6.5922	down	1.10435
Lmhp007840	534.36	184.07	533.348	C27H52NO7P	[M+H]+	LysoPC 19:2*	溶血磷脂酰胆碱 19:2*	Lipids	脂质	LPC	溶血磷脂酰胆碱	-	3	128135	53065.6	39427	97026.4	100367	115188	15859.5	14772.1	55696.1	27928.9	34343	35448.4	81272.1	66892.9	57024.9	39115.7	66579	81420.5	-	-	-	-	-	-	-	-	-	-	-	-	-	-	-	-	-	1.21891
Lmgn000242	177.04	113.02	178.048	C6H10O6	[M-H]-	4,5,6-Trihydroxy-2-oxohexanoic acid	4,5,6-三羟基-2-氧己酸	Organic acids	有机酸	Organic acids	有机酸	56742-44-0	3	465793	330156	572371	17042.8	23286.9	13224.1	13691.3	23372.8	450533	482723	45602.7	15945.7	13083.2	16533.3	15761.9	24151.3	11508.8	22268.9	C01216	ko00052,ko01100	-	-	-	-	-	-	-	-	-	-	1.46676	0.0244675	0.0391383	-4.67527	down	1.23702
pmb0691	757.22	431.4	756.211	C33H40O20	[M+H]+	Isoorientin-7-O-(2''-rhamnosyl)glucoside	异荭草素-7-O-(2''-鼠李糖基)葡萄糖苷	Flavonoids	黄酮	Flavones	黄酮	-	3	9	4855.08	1225.35	9	9	9	9696.3	4271.01	2382.3	5932.39	4855.08	1174.28	5344.59	9308.11	3428.31	4645.51	5174.59	2432.11	-	-	-	-	-	-	-	-	-	-	-	-	1.02285	0.299466	0.00443391	-7.8172	down	-
pma6218	419.13	383.1	418.126	C21H22O9	[M+H]+	O-MethylNaringenin-8-C-arabinoside	甲基柚皮素-8-C-阿拉伯糖苷	Flavonoids	黄酮	Flavanones	二氢黄酮	-	3	388697	508848	634666	1.28978e+06	1.09215e+06	915611	611133	740332	605211	402059	325570	388395	409142	267943	323066	1.06451e+06	542083	668870	-	-	-	-	-	-	-	-	-	-	-	-	1.3416	0.0145597	2.15214	1.10577	up	-
mws1589	503.16	179.06	504.169	C18H32O16	[M-H]-	D-Panose	D-潘糖	Others	其它类	Saccharides	糖类	33401-87-5	3	92492.4	52631.8	53656	20512.4	14161.4	20723.1	18500.9	44931.3	69698.4	223935	224651	6734.07	4424.21	8878.01	11266	20938.9	13781.7	10337.5	C00713	-	1.05943	0.131646	0.184542	-2.43798	down	-	-	-	-	-	1.39247	0.064198	0.278684	-1.8433	down	-
Lmhp008513	677.37	261.22	676.367	C33H56O14	[M+H]+	2-α-Linolenoyl-glycerol-1,3-di-O-glucoside*	2-α-亚麻酸甘油酯-1,3-二-O-葡萄糖苷*	Lipids	脂质	Glycerol ester	甘油酯	-	3	13046.3	2599.45	6128.95	2022.67	519.932	2580.65	2945.18	3024.6	3272.66	2840.78	2454.55	3508.48	8883.27	7804.15	8541.47	7059.01	3268.43	6336.38	-	-	1.22496	0.00177195	2.72968	1.44873	up	-	-	-	-	-	1.09201	0.208665	0.235284	-2.08752	down	1.02481
pma3724	369.12	177.05	368.111	C17H20O9	[M+H]+	1-O-Feruloylquinic acid	1-O-阿魏酰奎宁酸	Phenolic acids	酚酸类	Phenolic acids	酚酸类	-	3	148815	586674	726191	4487.57	19811	13548.7	16619.7	100179	672154	1.76041e+06	602074	40271.9	13346.5	18991.9	28314.4	28299.9	13638.7	19107.5	-	-	-	-	-	-	-	-	-	-	-	-	1.38799	0.112061	0.025893	-5.27129	down	-
pmf0381	563.14	353.09	564.148	C26H28O14	[M-H]-	Vicenin-3	维采宁-3	Flavonoids	黄酮	Flavones	黄酮	59914-91-9	3	6858.91	12839.5	26690.6	514.438	2490.02	3419.52	1086.09	8404.91	18826.5	45893	59713.9	3743.12	54747	38817.5	52813.4	5301.6	11614.3	10665.2	-	-	-	-	-	-	-	-	-	-	-	-	1.23818	0.148758	0.13848	-2.85225	down	-
HX1364	355.1	163.04	354.095	C16H18O9	[M+H]+	isoscopoletin-glucoside	异东莨菪碱-葡萄糖苷	Lignans and Coumarins	木脂素和香豆素	Coumarins	香豆素	-	3	206721	591000	618634	2929.7	3871.85	9	1766.16	16229	355213	439641	60461.4	5478.09	14569.3	13742.2	16715.9	13171.8	9352.51	6105.69	-	-	-	-	-	-	-	-	-	-	-	-	1.26629	0.0715559	0.00480851	-7.7002	down	1.16257
HX1376	245.09	159.09	244.074	C14H12O4	[M+H]+	clematichinenol	威灵仙醇	Lignans and Coumarins	木脂素和香豆素	Coumarins	香豆素	-	1	2.51652e+06	487811	744570	1.22698e+06	1.8098e+06	1.61874e+06	713627	1.34015e+06	1.09817e+06	1.03279e+06	869062	711642	560893	393052	557844	2.15097e+06	1.06864e+06	1.30731e+06	-	-	1.05146	0.0849222	0.479637	-1.05999	down	-	-	-	-	-	-	-	-	-	-	-
pmb2855	307.11	145.06	308.122	C11H20N2O8	[M-H]-	L-Glutamine-O-glycoside	L-谷氨酰胺-O-葡萄糖苷	Amino acids and derivatives	氨基酸及其衍生物	Amino acids and derivatives	氨基酸及其衍生物	-	3	30488.7	44621.5	34060	38994	114862	37679.9	37861.8	51299	52237.4	305711	41772.8	17036.8	29051.7	12089.6	9645.8	49562.1	51447.3	22699.5	-	-	1.04845	0.0193651	0.359177	-1.47723	down	-	-	-	-	-	-	-	-	-	-	-
Lmfn003760	477.07	301.04	478.075	C21H18O13	[M-H]-	Quercetin-4'-O-glucuronide	槲皮素-4'-O-葡萄糖醛酸苷	Flavonoids	黄酮	Flavonols	黄酮醇	201463-36-7	3	1.87166e+06	2.65761e+06	4.51647e+06	39740.7	31389.4	21742.3	32339.6	80941.7	2.61559e+06	4.1449e+06	288218	10661.1	13808.1	18705.6	13546	94046.8	56683.6	45266.4	-	-	-	-	-	-	-	-	-	-	-	-	1.46589	0.0626205	0.010267	-6.60584	down	1.0889
Hmcp002298	479.12	347.07	478.111	C22H22O12	[M+H]+	Limocitrin-3-O-arabinoside	柠檬素-3-O-阿拉伯糖苷	Flavonoids	黄酮	Flavonols	黄酮醇	-	3	17985.4	20001	19759	15050.2	10516	6303.93	10774.9	11873.9	9814.75	10019	18074.9	11699.8	13697.6	5581.89	9120.86	10149.5	19460.9	10614.3	-	-	-	-	-	-	-	-	-	-	-	-	-	-	-	-	-	-
pme0253	174.11	86.1	173.105	C8H15NO3	[M+H]+	N-Acetyl-L-leucine	N-乙酰-L-亮氨酸	Amino acids and derivatives	氨基酸及其衍生物	Amino acids and derivatives	氨基酸及其衍生物	1188-21-2	3	220646	126739	203017	73555.9	82022.8	154212	60585.7	122153	64439.2	50689.6	94036.6	126791	73678.9	55284.3	172276	99211.6	115560	203308	C02710	-	-	-	-	-	-	-	-	-	-	-	-	-	-	-	-	1.30482
Hmyn007168	483.27	255.23	484.28	C22H45O9P	[M-H]-	LysoPG 16:0	溶血磷脂酰甘油 16:0	Lipids	脂质	Glycerol ester	甘油酯	-	3	1.39516e+06	336879	307087	171727	133918	106824	37480.5	30559.9	158735	109885	61450.6	34848	270324	582412	258064	309205	175686	142953	-	-	1.03632	0.0941375	4.89824	2.29226	up	-	-	-	-	-	1.178	0.268742	0.202277	-2.3056	down	1.57571
Zbzp010481	335.26	335.26	334.251	C21H34O3	[M+H]+	1-(3,5-Dihydroxyphenyl)pentadecan-1-one	1-(3,5-二羟基苯基)十五烷-1-酮	Quinones	醌类	Quinones	醌类	-	1	183800	250220	241113	209481	191820	143687	208139	57026.9	51790.9	81507.7	113285	83647.8	53432.6	172597	238458	642187	299987	347746	-	-	-	-	-	-	-	-	-	-	-	-	-	-	-	-	-	1.71019
Zmlp003058	300.15	269.12	299.152	C18H21NO3	[M+H]+	Methylcoclaurine	甲基衡州乌药碱	Alkaloids	生物碱	Isoquinoline alkaloids	异喹啉类生物碱	3423-07-2	2	320323	2.40513e+06	2.13524e+06	175652	257305	209674	155821	179917	175364	193640	318594	180466	1.55778e+06	1.5729e+06	1.25365e+06	160877	359576	198201	C05176	ko00950,ko01100,ko01110	1.22681	0.00621726	8.5782	3.10068	up	-	-	-	-	-	1.16719	0.164618	0.13221	-2.9191	down	1.40875
mws0139	175.04	147.05	176.047	C10H8O3	[M-H]-	7-Hydroxy-4-methylcoumarin	7-羟基-4-甲基香豆素	Lignans and Coumarins	木脂素和香豆素	Coumarins	香豆素	90-33-5	2	5605.02	13164.2	7312.69	24859.8	47840.2	51059.9	57692.2	34731.5	51658.1	19052.9	15436	31400.3	152675	97588.2	84568.5	30574.3	28449.8	60466.9	C03081	-	1.07244	0.080927	2.3239	1.21655	up	1.5206	0.0418203	0.457304	-1.12877	down	1.36483	0.0498879	4.74504	2.24642	up	1.4605
pme3140	175.04	147.05	176.047	C10H8O3	[M-H]-	6-Hydroxy-4-methylcoumarin	6-羟基-4-甲基香豆素	Lignans and Coumarins	木脂素和香豆素	Coumarins	香豆素	2373-31-1	2	9165.39	14156.9	14924.8	44576.8	62538.7	64297.4	80706.2	48080.2	83046.4	33324.2	31512.3	22882	165497	134931	104610	35072.5	50241	84809.7	-	-	-	-	-	-	-	1.61252	0.0575981	0.414093	-1.27197	down	1.42741	0.014057	4.48173	2.16405	up	1.60632
mws0532	717.15	519.09	718.153	C36H30O16	[M-H]-	Lithospermic acid B	紫草酸 B	Phenolic acids	酚酸类	Phenolic acids	酚酸类	121521-90-2	2	35721.3	143794	271066	9	2019.81	2423.06	1753.32	15244.1	143094	603782	136699	9	1502.58	1701.45	2895.14	2044.18	1243.72	3227.82	-	-	-	-	-	-	-	-	-	-	-	-	1.23249	0.160315	0.00988029	-6.66123	down	-
Lmpp003930	579.15	271.06	578.142	C30H26O12	[M+H]+	Apigenin-7-O-(6''-p-Coumaryl)glucoside	芹菜素-7-O-(6''-对香豆酰)葡萄糖苷	Flavonoids	黄酮	Flavones	黄酮	-	3	64709.5	645123	850310	1677.49	8191.82	1228.78	12906	101918	820571	2.08244e+06	688487	3172.6	6456.05	1881.46	20832.7	5081.34	1992.18	2998.62	-	-	-	-	-	-	-	-	-	-	-	-	1.3641	0.159368	0.00711352	-7.13522	down	-
Lasp013342	335.26	67.05	334.25	C21H34O3	[M+H]+	Ent-16beta-Methoxy-19-Kauranoic Acid(iso-02)	对映-16-甲氧基-19-贝壳杉酸(iso-02)	Terpenoids	萜类	Ditepenoids	二萜	-	1	293254	414690	342703	347260	297807	270782	401738	163149	65788.3	171527	119193	127640	169798	291044	356546	1.29228e+06	599275	581042	-	-	-	-	-	-	-	-	-	-	-	-	-	-	-	-	-	1.72688
[truncated: 34 more columns]
