# Supplementary material for: Metabolite changes during developmental transitions in Adonis amurensis Regel et Radde flowers: Insights from HPLC-MS analysis
Source: PLoS One. 2025 Jan 6;20(1):e0313337. doi: 10.1371/journal.pone.0313337 (PMC11703111; doi:10.1371/journal.pone.0313337)
Supplement: S2 File — (XLSX) [file pone.0313337.s002.xlsx]

## Sheet: Sheet1
Kegg_pathway	ko_ID	Cluster_frequency	Metabolome_frequency	P-value	Corrected_P-value
Flavone and flavonol biosynthesis	ko00944	12 out of 125 9.6%	16 out of 344 4.65116279069767%	0.00150281	0.118722
Flavonoid biosynthesis	ko00941	13 out of 125 10.4%	18 out of 344 5.23255813953488%	0.00164884	0.130258
Plant hormone signal transduction	ko04075	5 out of 125 4%	5 out of 344 1.45348837209302%	0.00601548	0.475223
Carbapenem biosynthesis	ko00332	3 out of 125 2.4%	3 out of 344 0.872093023255814%	0.0472452	1
Taurine and hypotaurine metabolism	ko00430	3 out of 125 2.4%	3 out of 344 0.872093023255814%	0.0472452	1
Glutathione metabolism	ko00480	7 out of 125 5.6%	11 out of 344 3.19767441860465%	0.0580168	1
Porphyrin metabolism	ko00860	2 out of 125 1.6%	2 out of 344 0.581395348837209%	0.131365	1
Biosynthesis of secondary metabolites	ko01110	57 out of 125 45.6%	142 out of 344 41.2790697674419%	0.132298	1
Isoflavonoid biosynthesis	ko00943	3 out of 125 2.4%	4 out of 344 1.16279069767442%	0.138272	1
Isoquinoline alkaloid biosynthesis	ko00950	5 out of 125 4%	9 out of 344 2.61627906976744%	0.192157	1
Butanoate metabolism	ko00650	4 out of 125 3.2%	7 out of 344 2.03488372093023%	0.220367	1
ABC transporters	ko02010	18 out of 125 14.4%	43 out of 344 12.5%	0.260451	1
Arginine and proline metabolism	ko00330	6 out of 125 4.8%	13 out of 344 3.77906976744186%	0.317694	1
alpha-Linolenic acid metabolism	ko00592	6 out of 125 4.8%	13 out of 344 3.77906976744186%	0.317694	1
D-Amino acid metabolism	ko00470	9 out of 125 7.2%	21 out of 344 6.1046511627907%	0.336649	1
Caffeine metabolism	ko00232	1 out of 125 0.8%	1 out of 344 0.290697674418605%	0.363372	1
Carotenoid biosynthesis	ko00906	1 out of 125 0.8%	1 out of 344 0.290697674418605%	0.363372	1
Ether lipid metabolism	ko00565	1 out of 125 0.8%	1 out of 344 0.290697674418605%	0.363372	1
Sesquiterpenoid and triterpenoid biosynthesis	ko00909	1 out of 125 0.8%	1 out of 344 0.290697674418605%	0.363372	1
Arginine biosynthesis	ko00220	5 out of 125 4%	11 out of 344 3.19767441860465%	0.365651	1
Purine metabolism	ko00230	9 out of 125 7.2%	22 out of 344 6.3953488372093%	0.401872	1
Biosynthesis of various plant secondary metabolites	ko00999	7 out of 125 5.6%	17 out of 344 4.94186046511628%	0.425732	1
Phosphonate and phosphinate metabolism	ko00440	2 out of 125 1.6%	4 out of 344 1.16279069767442%	0.460936	1
Sulfur metabolism	ko00920	2 out of 125 1.6%	4 out of 344 1.16279069767442%	0.460936	1
Tropane, piperidine and pyridine alkaloid biosynthesis	ko00960	4 out of 125 3.2%	10 out of 344 2.90697674418605%	0.523366	1
Zeatin biosynthesis	ko00908	4 out of 125 3.2%	10 out of 344 2.90697674418605%	0.523366	1
Phenylalanine metabolism	ko00360	5 out of 125 4%	13 out of 344 3.77906976744186%	0.541964	1
Tyrosine metabolism	ko00350	6 out of 125 4.8%	16 out of 344 4.65116279069767%	0.557295	1
2-Oxocarboxylic acid metabolism	ko01210	8 out of 125 6.4%	22 out of 344 6.3953488372093%	0.582333	1
Fatty acid metabolism	ko01212	1 out of 125 0.8%	2 out of 344 0.581395348837209%	0.595379	1
Nitrogen metabolism	ko00910	1 out of 125 0.8%	2 out of 344 0.581395348837209%	0.595379	1
Penicillin and cephalosporin biosynthesis	ko00311	1 out of 125 0.8%	2 out of 344 0.581395348837209%	0.595379	1
Fructose and mannose metabolism	ko00051	2 out of 125 1.6%	5 out of 344 1.45348837209302%	0.598226	1
Neomycin, kanamycin and gentamicin biosynthesis	ko00524	2 out of 125 1.6%	5 out of 344 1.45348837209302%	0.598226	1
Valine, leucine and isoleucine biosynthesis	ko00290	2 out of 125 1.6%	5 out of 344 1.45348837209302%	0.598226	1
C5-Branched dibasic acid metabolism	ko00660	3 out of 125 2.4%	8 out of 344 2.32558139534884%	0.605532	1
Pantothenate and CoA biosynthesis	ko00770	3 out of 125 2.4%	9 out of 344 2.61627906976744%	0.696077	1
Pentose phosphate pathway	ko00030	3 out of 125 2.4%	9 out of 344 2.61627906976744%	0.696077	1
Starch and sucrose metabolism	ko00500	3 out of 125 2.4%	9 out of 344 2.61627906976744%	0.696077	1
Glucosinolate biosynthesis	ko00966	2 out of 125 1.6%	6 out of 344 1.74418604651163%	0.707573	1
Histidine metabolism	ko00340	2 out of 125 1.6%	6 out of 344 1.74418604651163%	0.707573	1
Betalain biosynthesis	ko00965	1 out of 125 0.8%	3 out of 344 0.872093023255814%	0.743267	1
Biotin metabolism	ko00780	1 out of 125 0.8%	3 out of 344 0.872093023255814%	0.743267	1
Cutin, suberine and wax biosynthesis	ko00073	1 out of 125 0.8%	3 out of 344 0.872093023255814%	0.743267	1
Sulfur relay system	ko04122	1 out of 125 0.8%	3 out of 344 0.872093023255814%	0.743267	1
Valine, leucine and isoleucine degradation	ko00280	1 out of 125 0.8%	3 out of 344 0.872093023255814%	0.743267	1
Glyoxylate and dicarboxylate metabolism	ko00630	5 out of 125 4%	16 out of 344 4.65116279069767%	0.753444	1
Cysteine and methionine metabolism	ko00270	4 out of 125 3.2%	13 out of 344 3.77906976744186%	0.759232	1
Glycine, serine and threonine metabolism	ko00260	3 out of 125 2.4%	10 out of 344 2.90697674418605%	0.770096	1
Cyanoamino acid metabolism	ko00460	2 out of 125 1.6%	7 out of 344 2.03488372093023%	0.791038	1
Aminoacyl-tRNA biosynthesis	ko00970	4 out of 125 3.2%	14 out of 344 4.06976744186047%	0.814369	1
Biosynthesis of various alkaloids	ko00996	3 out of 125 2.4%	11 out of 344 3.19767441860465%	0.828823	1
Phenylalanine, tyrosine and tryptophan biosynthesis	ko00400	3 out of 125 2.4%	11 out of 344 3.19767441860465%	0.828823	1
Fatty acid biosynthesis	ko00061	1 out of 125 0.8%	4 out of 344 1.16279069767442%	0.837377	1
Nucleotide metabolism	ko01232	7 out of 125 5.6%	25 out of 344 7.26744186046512%	0.868911	1
Tryptophan metabolism	ko00380	3 out of 125 2.4%	12 out of 344 3.48837209302326%	0.874304	1
Biosynthesis of amino acids	ko01230	12 out of 125 9.6%	41 out of 344 11.9186046511628%	0.881279	1
Phenylpropanoid biosynthesis	ko00940	4 out of 125 3.2%	16 out of 344 4.65116279069767%	0.893936	1
Glycerolipid metabolism	ko00561	1 out of 125 0.8%	5 out of 344 1.45348837209302%	0.897165	1
Glycerophospholipid metabolism	ko00564	1 out of 125 0.8%	5 out of 344 1.45348837209302%	0.897165	1
Ubiquinone and other terpenoid-quinone biosynthesis	ko00130	1 out of 125 0.8%	5 out of 344 1.45348837209302%	0.897165	1
Carbon metabolism	ko01200	6 out of 125 4.8%	23 out of 344 6.68604651162791%	0.902847	1
Alanine, aspartate and glutamate metabolism	ko00250	3 out of 125 2.4%	13 out of 344 3.77906976744186%	0.908826	1
Lysine degradation	ko00310	3 out of 125 2.4%	13 out of 344 3.77906976744186%	0.908826	1
Galactose metabolism	ko00052	4 out of 125 3.2%	17 out of 344 4.94186046511628%	0.921218	1
beta-Alanine metabolism	ko00410	2 out of 125 1.6%	10 out of 344 2.90697674418605%	0.929567	1
Ascorbate and aldarate metabolism	ko00053	3 out of 125 2.4%	14 out of 344 4.06976744186047%	0.934587	1
Thiamine metabolism	ko00730	1 out of 125 0.8%	6 out of 344 1.74418604651163%	0.935084	1
Pyrimidine metabolism	ko00240	4 out of 125 3.2%	19 out of 344 5.52325581395349%	0.957835	1
Glycolysis / Gluconeogenesis	ko00010	1 out of 125 0.8%	7 out of 344 2.03488372093023%	0.959091	1
Lysine biosynthesis	ko00300	1 out of 125 0.8%	7 out of 344 2.03488372093023%	0.959091	1
Linoleic acid metabolism	ko00591	3 out of 125 2.4%	16 out of 344 4.65116279069767%	0.967283	1
Amino sugar and nucleotide sugar metabolism	ko00520	2 out of 125 1.6%	12 out of 344 3.48837209302326%	0.967485	1
Biosynthesis of nucleotide sugars	ko01250	2 out of 125 1.6%	12 out of 344 3.48837209302326%	0.967485	1
Biosynthesis of cofactors	ko01240	13 out of 125 10.4%	52 out of 344 15.1162790697674%	0.979431	1
Citrate cycle (TCA cycle)	ko00020	1 out of 125 0.8%	9 out of 344 2.61627906976744%	0.983839	1
Pentose and glucuronate interconversions	ko00040	1 out of 125 0.8%	9 out of 344 2.61627906976744%	0.983839	1
Nicotinate and nicotinamide metabolism	ko00760	1 out of 125 0.8%	13 out of 344 3.77906976744186%	0.997531	1
Metabolic pathways	ko01100	84 out of 125 67.2%	260 out of 344 75.5813953488372%	0.997705	1
